# Supplementary material for: MORC3 represses a tandem repeat enhancer to regulate interferon
Source: EMBO J. 2026 Jun 5;45(14):5130–63. doi: 10.1038/s44318-026-00799-9 (PMC13373173; doi:10.1038/s44318-026-00799-9)
Supplement: Supplementary file 2 — Dataset EV1 [file 44318_2026_799_MOESM2_ESM.xlsx]

## Sheet: Legend
Dataset EV1: Ifn-Mres in various species.

## Sheet: Ifn-Mres in various species
Ifn-Mres in various species
Name	Period Size	Copy Number	genome	species	Spi motif number	Consensus Size	Percent Matches	Percent Indels	Score	A	C	G	T	consensus seq
IFN-human	192	8.4	hg38	human	30	192	95	1	2715	7	31	13	47	AGCATCTGCTAATTTGGCCTCTGCTTCTCCTTTTTCCTGTGCTTCTCATTTCTGCTGCTGTTTTCACTTTTGCTGACTCTGCCCTACTTCCCCCTTCTTTCAGCATCTGTTCATGGCCTCTGCTTCTCCTTTTTCCTATGTTTCTCCTTTCTGTAGCTGTTTTTTTCCTGCTGACTCTTGCTTCCCCATTTT
Ifn-nonhuman	100	9	mm10	mouse	15	100	90	4	1244	10	32	15	41	TTTCTGTATTGTGATATAGCTCTGCCTTCACCCTTGCTACTGGTCACAAGGTTGGTTTTCCCTCCTGGTTCCCTGCTTCTCCTTTCCCCTCAGCTTCTTT
Ifn-nonhuman	120	14.3	canFam4	dog	33	120	92	1	2577	6	37	14	41	GCTTCTCCCTTTTCCTATGCTTCTCCTTTCTGCAGCGGTTGTTTCTCTTACTCATTCTGTCCCCACTTCCAACTTCCCCCTTGTTCAGTCCCTGCTGATCGTGTTGCCTCTTCTGCCTCG
Ifn-nonhuman	189	8.4	felCat9	cat	59	189	81	10	1235	3	40	14	40	GCTTCTCCTTTCTCCCGTGCTTCTCCTTTCTCCCGTGCTTCTCCTTTCTCCCGTGCTTCTCCTTTCTCCCGTGCTTCTCCTTTCTGCAGCTGCTGTGCCTTTTGCTGACTCTGCCCCGCTTCTGCTTCCC
Ifn-nonhuman	315	2.4	criGriChoV2	chinese hamster	12	315	89	3	1150	39	15	33	11	ACCCAGAGGGGAAAACCAACCTTGTGAAAGGGGTAGCAAAGGGTGAAGGAAGAGCATGTCACAACACAGAAAGGAGAAGCTGGGGGAAAGGAGAAGCAGGGACCTAGTAGGGAAAAACCAACCTTGTGACCAGTAGCAAGGGTAGCAGAACTATGTCACAGCACAGAAAGGAGAAGCTGGGGGAAAAGAGAAGCAGAAATGGTGTGGGGACCCAGGAGGAAAAAAAACAACCTTGTGAAAGGGTTTAGCAAGGGTAAAGGGAAAACTACATCAAAACACAGAAAGGAGAAGCTGGGAGGAAAGGAGAAGCAGGAA
Ifn-nonhuman	106	4.8	galVar1	malayan flying lemur	13	106	87	3	687	9	28	13	47	TTAGTCTCAGCTTCTCCTTTTTCCTAAGCTTCTCCTTTCTGCAGCTGTTTTTAATTCTGCTGACTTTACCCTGCTTCTGCTTCCTCTTTTTTCAGTGTCTACTGAT
Ifn-nonhuman	391	2.9	susScr11	pig	30	391	94	2	1951	45	15	32	6	CAGCTGCAGAAAGGAGAAGCATAGAAAAAGGAGAAGCACAGGAAAAAGGAGAAGCAGAGGCAGCAAAAGCAGCAGAATCAGCAGACCCTGTAAAGCAGGGAAGCAGAAGTAGGGGTAAAGTCAGGAAAAGGACACTCAGCTGGAGAAAGGAGAAGCATAGAAAAAGGAGAAGCACAGGAAAAAGGAGAAGCAGAGGCAGCAAAAGCAGCAGGATCAGCAGACCCTGTAAAGCAGGGAAGCAGAAGTAGGGGTAAAGTCAGGAAAAGGAAACTCAGCTGCAGAAAGGAGAAGCACAGGAAAAAGGAGAAGCAGAGGCAGCAAAAGCAGCAGGATCAGCAGACCCTGTAAAGCAGGGAAGCAGAAGTAGGGGTAAAGTCAGGAAAAGGAAACT
Ifn-nonhuman	120	10	equCab3	horse	25	121	87	4	1542	6	30	14	48	TTCTGCCTCTGCTTCTCCTTTTCCCTGTGCTTCTCCTTTCTGTGGCTATTATTTTCCTTTTACTGACTCTACGCTCACCTCGGCTTCCTCTTTTTTCGATGTCTGCTGATTCTGCTGCTTT
Ifn-nonhuman	119	9.5	enhLutNer1	southern sea otter	11	115	85	4	1032	41	16	35	6	AGCTGCAGAAAGGAGAAGCACAAGAAAAGGGAGAAGCTGAGGCAGAAGAGGCAGCACGATCAGCAGGGACTGAACAAAGGGGAAGCTGAGGTGGGGACAGAATCTGAAAAAGGAACAACAGCTGCAGAAAGGAGAAGCACAAGAAAAGGGAGAAGCTGAGACAGAAAAGGCAGCACGATCAGCAGGGACTGAACAAGGGGGAAGCTGAGTGGGGACAGAATCTGAAAAAGGAACAA
Ifn-nonhuman	192	11.4	panTro6	chimp	40	192	95	1	3776	7	31	13	48	AGCATCTGCTAATTTGGCCTCTGCTTCTCCTTTTTCCTATGCTTCTCATTTCTGCTGCTGTTTTCACTTTTGCTGTCTCTGCCCTACTTCCCCCTTCTTTCAGCATCTGTTCATGGCCTCTGCTTCTCCTTTTTCCTATGTTTCTCCTTTCTGTAGCTGTTTTTTTCCTGCTGACTCTTGCTTCCCCATTTT
Ifn-nonhuman	399	10.8	rheMac10	rhesus	83	399	96	2	7620	46	12	32	7	GAGAAGCATAGGAAAAAGGAGAAGCAGCGGCCAAATTAGCAGATGCTAAAATGGGGAAGCAAGAGTCAGAAAAAGAAAAAAAAACAGCTGCAGAAAGGAGAAACAGGAAAAAGGAGAAGCAGAGGCCATGAACAGATGCTGAAAGAAGGGGGAAGTAGGGCAGAGTCAGCAAAAGTGAAAACAGCAGCAGAAATGAGAAGCATAGGAAAAAGGAGAAGCAGAGGCCGAATTGGCAGATGTTAAAAGGTGGAAGCAAAAGCAGGGTAGGGTCAGCAGGAGGAAAAATAGCTACAGAAAGGAGAAACACAGGAAAAAGGAGAAGCAGGGGCCACGTCAACAGATGCTGAAAGAAGGGGGAAGTAGGGCAGAGTCAGCAAAAGCAAAAACAGAAGCAGAAAT
Ifn-nonhuman	107	4.7	tarSyr2	Tarsier	8	107	82	2	562	46	13	30	8	AAATCAGCACATGCTAAAAAAGGGGAAGCAAAACCAGGGCAGAGTAAGCAAAAAGTTAAAACAGCAGCAGAAAGGAGAAGCAAACGGGAAAAGGAGAAGCAGAGGTG
Ifn-nonhuman	458	1.9	bosTau9	cow	25	457	90	2	1427	46	13	32	6	GAAAGGAGAAGCAAGAGAAAGGAGAAGCAAAGGCAGAAAATGCAGAAGAATCAGCAGACCATGAAAAGTGGGAAAGCAGAAGAGGGGACACAGTCAGCAAAAAGAGAAACAGCTGCCAAAAGGAGAAGCATGGGAAAGGAGAAGACCAGGAGAAAGGAGAAGCACAAGCAGAACAAGAAGCAGAAGCAGAACAAGCATCAGAATCAGTAGACCATGAAAAGTAGGAAAGCAGAAGTGGGGACACAGTCAGCAAAAAGAGAAACAGTTGCCAAAAGGAGAAGCATAGGAAAAGGAGAAGCACCAGAGAAAGGAGAAGCAGAGGCAGAACAAGCATAGAATCAGTAGACCATGAAAAATAGGAAAAAAGAAGTGGGAATAGAGCCACAGAAAGAGAAACAG…
Ifn-nonhuman	250	6.3	oviAri4	sheep	35	251	81	10	1666	6	34	15	44	GCTTCTCCTTTCCCATGCTTCTTTCAGCAGCTGTTTCTCTTTTTGCTGACTCTGTCCCCACTTCTGCTTTCCCACTTTTCATGGTCTCCTGATTCTGCTGCTTGTTCTGCTTCTGCTTCTCCTTTTCCTCGTGCTTCTCCTTTCGGCAGCTGTTTCCGTTTTTGCTGACTCTGTCCCCTCTTCTGCTTTCCCACTTTTCATGGTCTGCTGATCCTGCTGCTTGTTCTGCCTCTGCTTCTCCTTTCTCCTGC
