# Supplementary material for: MORC3 represses a tandem repeat enhancer to regulate interferon
Source: EMBO J. 2026 Jun 5;45(14):5130–63. doi: 10.1038/s44318-026-00799-9 (PMC13373173; doi:10.1038/s44318-026-00799-9)
Supplement: Supplementary file 3 — Dataset EV2 [file 44318_2026_799_MOESM3_ESM.xlsx]

## Sheet: Legend
Dataset EV2: Motif cluster in MORC3-repressed tandem repeats.

## Sheet: Cluster in MORC3-restricted TR
Motif cluster in MORC3-restricted tandem repeats
region_id	name	chrom	region_start	region_end	ID	sequence	attribution	motif_match_count
Interval_10918	KLF12	chr19	6372277	6373965	Interval_10918	ACCCCGCTCCGG	0.08170821548749999	11
Interval_11047	FEZF2	chr19	10460912	10462021	Interval_11047	ACTAGGCTGGAG	0.0618720324710011	6
Interval_11047	KLF15	chr19	10460912	10462021	Interval_11047	AGAGCGGGCGGC	0.04398702814554172	11
Interval_11047	ZNF281	chr19	10460912	10462021	Interval_11047	AGGAGGCGGGGC	0.26206917067368823	7
Interval_11904	KLF15	chr19	50375954	50377582	Interval_11904	GGCGGGGCATGA	0.08268377929925914	7
Interval_11904	ZBED4	chr19	50375954	50377582	Interval_11904	AGGCGGGGCGGG	0.07258092612028118	6
Interval_11904	ZNF281	chr19	50375954	50377582	Interval_11904	AGCCCCGCCCCC	0.16234796941280363	8
Interval_127	SPIB	chr1	4007211	4008476	Interval_127	AAAAGGGAAGTG	0.3437472879886627	6
Interval_127	SPIC	chr1	4007211	4008476	Interval_127	AAAAAGGGAAGT	0.2058526668697595	9
Interval_127	ZNF768	chr1	4007211	4008476	Interval_127	ACAGAGACAGAG	0.0152460688259452	10
Interval_13028	PRDM1	chr2	121610908	121612919	Interval_13028	AACTGGAGAAGG	0.039625195413827856	13
Interval_13028	Spi1	chr2	121610908	121612919	Interval_13028	AAAGAGGAACTG	0.1435103733092546	30
Interval_13028	Wt1	chr2	121610908	121612919	Interval_13028	AACTGGAGGAGG	0.030663910321891245	29
Interval_13028	ZNF263	chr2	121610908	121612919	Interval_13028	AACTGGAGGAAG	0.02849588878452774	15
Interval_13028	ZNF281	chr2	121610908	121612919	Interval_13028	AGGAGGAGGAGT	0.0187315993631879	23
Interval_13028	ZNF707	chr2	121610908	121612919	Interval_13028	AGGAGGAGTTGG	0.0154872331768274	10
Interval_13028	Zic1::Zic2	chr2	121610908	121612919	Interval_13028	TACAGGAGGAAG	0.013663338497280998	19
Interval_137	KLF15	chr1	6127475	6128063	Interval_137	AGGGCGGGCCGG	0.15441353665664787	6
Interval_13710	Bach1::Mafk	chr2	238776169	238778743	Interval_13710	AGTCACTCAGCA	0.018322985619306502	29
Interval_13710	Elf5	chr2	238776169	238778743	Interval_13710	GAAGGACGTTGG	0.06359587237238877	26
Interval_13710	NR2F6	chr2	238776169	238778743	Interval_13710	AAGTCACTGAGC	0.0198371727019548	8
Interval_13710	Nfatc2	chr2	238776169	238778743	Interval_13710	CAGCATGGAAAG	0.027374449186027	28
Interval_13710	SPIC	chr2	238776169	238778743	Interval_13710	AAAGAGGATGGA	0.08344108751043675	9
Interval_13710	Spi1	chr2	238776169	238778743	Interval_13710	GAAAGAGGAAGG	0.1741172522306442	17
Interval_13710	TGIF1	chr2	238776169	238778743	Interval_13710	ACGTTTGTCAGA	0.0105548957362771	26
Interval_14371	KLF12	chr20	58308950	58310387	Interval_14371	AGGGGCGGGGCC	0.0863635335117578	10
Interval_14371	KLF15	chr20	58308950	58310387	Interval_14371	CCCGCGCTTCGT	0.07786668806026376	6
Interval_14371	ZNF331	chr20	58308950	58310387	Interval_14371	GGGCCCTGCAGA	0.0432490035891532	8
Interval_14371	ZNF768	chr20	58308950	58310387	Interval_14371	GCCCTCTCAGCG	0.08543250337243075	9
Interval_16802	KLF12	chr4	7539364	7541133	Interval_16802	AGGCCCCGCCCC	0.03990353985379134	8
Interval_16802	KLF4	chr4	7539364	7541133	Interval_16802	AGGCCCCACCCC	0.08796782977879043	6
Interval_16802	MAZ	chr4	7539364	7541133	Interval_16802	ACCCCATCCCTG	0.0454625882622268	12
Interval_16802	Zic2	chr4	7539364	7541133	Interval_16802	CCCTGCTGTGAT	0.04519421514123673	6
Interval_19760	Gli2	chr7	102589	104245	Interval_19760	TCCACCCAGCAA	0.0179785694926977	43
Interval_19760	KLF4	chr7	102589	104245	Interval_19760	ACTCCACCCAGC	0.05678593739867209	42
Interval_19760	Nrf1	chr7	102589	104245	Interval_19760	ACCGCATCCGCA	0.0335883642546832	28
Interval_19760	RUNX2	chr7	102589	104245	Interval_19760	CCAGCAACCGCA	0.06016956269741049	40
Interval_19760	Rfx6	chr7	102589	104245	Interval_19760	CCACCCAGCAAC	0.030293740332126604	43
Interval_19760	ZNF317	chr7	102589	104245	Interval_19760	CAACCGCAGAGC	0.0736003220081329	10
Interval_19760	ZNF684	chr7	102589	104245	Interval_19760	ACACTCCACCCA	0.0349173275753855	42
Interval_19760	ZSCAN21	chr7	102589	104245	Interval_19760	AGAGCACTCCAC	0.0101734613999724	41
Interval_19760	ZSCAN31	chr7	102589	104245	Interval_19760	CCGCAGAGCACT	0.041162122040987	38
Interval_20889	BATF3	chr7	157932311	157934134	Interval_20889	AGAAGTGACTCA	0.10652995258569713	34
Interval_20889	ESR1	chr7	157932311	157934134	Interval_20889	AGTCACTCTGAT	0.04020787190113744	28
Interval_20889	HSF1	chr7	157932311	157934134	Interval_20889	GACAGTTTTAGA	0.012110337615013098	26
Interval_20889	Hmga1	chr7	157932311	157934134	Interval_20889	ACAGTTTTAGAG	0.0295952161153157	30
Interval_20889	Jun	chr7	157932311	157934134	Interval_20889	AAGGATGAGTCA	0.13651632269223532	6
Interval_20889	MAZ	chr7	157932311	157934134	Interval_20889	AGAGGAGGGATG	0.0272074211388826	21
Interval_20889	NFYA	chr7	157932311	157934134	Interval_20889	TCACTCTGATTG	0.02750439010560505	19
Interval_20889	PAX3	chr7	157932311	157934134	Interval_20889	GTCACTCTGATT	0.0435459949076175	17
Interval_20889	PKNOX1	chr7	157932311	157934134	Interval_20889	GTCACTCATTGA	0.014659459702670533	8
Interval_20889	Spi1	chr7	157932311	157934134	Interval_20889	TAGAGGAAGGGT	0.049246672540903	8
Interval_20906	BATF3	chr8	628273	631436	Interval_20906	AGCTGACTCACA	0.02976394165307275	36
Interval_20906	Gli2	chr8	628273	631436	Interval_20906	TGACCACCCACA	0.010839584283530702	25
Interval_20906	TBX15	chr8	628273	631436	Interval_20906	TCACACCCTCCT	0.0176615845412015	15
Interval_20906	TFAP4::FLI1	chr8	628273	631436	Interval_20906	CAGACAGAGCTG	0.0137167470529675	22
Interval_22103	BATF3	chr8	143219268	143221414	Interval_22103	CCGGTGACTCAG	0.0640880738695462	8
Interval_22103	SP3	chr8	143219268	143221414	Interval_22103	AACCACGCCTCC	0.1611828356981277	6
Interval_22103	ZNF263	chr8	143219268	143221414	Interval_22103	CCTCCCTCCTGA	0.0696949735283851	6
Interval_22103	ZSCAN16	chr8	143219268	143221414	Interval_22103	TAACCACGCCTC	0.1114592999219894	6
Interval_22103	Zic1::Zic2	chr8	143219268	143221414	Interval_22103	CTCCCTCCTGAC	0.0524867884814739	6
Interval_22339	Bach1::Mafk	chr9	20972951	20975739	Interval_22339	GCTGACTCTTGC	0.021225798875093398	9
Interval_22339	ETV6	chr9	20972951	20975739	Interval_22339	CCTACTTCCCCC	0.1263187378644943	6
Interval_22339	FOXS1	chr9	20972951	20975739	Interval_22339	TGCTGTTTTCAC	0.0133084990084171	7
Interval_22339	Jun	chr9	20972951	20975739	Interval_22339	CTGACTCTTGCT	0.0138038583099842	8
Interval_22339	MAFG::NFE2L1	chr9	20972951	20975739	Interval_22339	TTTGCTGACTCT	0.0304301939904689	6
Interval_22339	NR1H2::RXRA	chr9	20972951	20975739	Interval_22339	CCTTTTTCCTAT	0.0130394166335463	10
Interval_22339	PRDM1	chr9	20972951	20975739	Interval_22339	CTTTTTCCTATG	0.0128159550949931	10
Interval_22339	RORA	chr9	20972951	20975739	Interval_22339	TCTGCCCTACTT	0.0169788040220737	6
Interval_22339	SPIC	chr9	20972951	20975739	Interval_22339	TACTTCCCCCTT	0.08620884269475933	31
Interval_22339	TAL1::TCF3	chr9	20972951	20975739	Interval_22339	TCAGCATCTGTT	0.012445112690329501	6
Interval_22339	THAP1	chr9	20972951	20975739	Interval_22339	ACTCTGCCCTAC	0.0161139364354312	6
Interval_22339	Yy1	chr9	20972951	20975739	Interval_22339	CCCCATTTTAGC	0.0216132868081331	7
Interval_22339	ZNF257	chr9	20972951	20975739	Interval_22339	GACTCTTGCTTC	0.1520438641309738	8
Interval_22339	ZNF317	chr9	20972951	20975739	Interval_22339	TTCTGCTGCTGT	0.011219883027176	8
Interval_22339	ZNF331	chr9	20972951	20975739	Interval_22339	GGGCTCTGCTTC	0.03405110351741305	17
Interval_22339	ZNF418	chr9	20972951	20975739	Interval_22339	ATTTTAGCATCT	0.023151135072112	7
Interval_22339	ZNF460	chr9	20972951	20975739	Interval_22339	GCCTCTGCTTCT	0.02309830347076055	17
Interval_22339	ZNF547	chr9	20972951	20975739	Interval_22339	TGCTAATTTGGC	0.0121588455513119	6
Interval_22339	ZNF549	chr9	20972951	20975739	Interval_22339	CTTGCTTCCCCA	0.0672991722822189	8
Interval_22339	ZNF675	chr9	20972951	20975739	Interval_22339	CATTTTAGCATC	0.0510617829859256	7
Interval_22339	ZSCAN16	chr9	20972951	20975739	Interval_22339	AGCATCTGCTAA	0.0110976044088602	8
Interval_22339	Zic1::Zic2	chr9	20972951	20975739	Interval_22339	TTCCTGCTGACT	0.0195564664900302	7
Interval_22892	KLF15	chr9	127396585	127398043	Interval_22892	AGCCGCCCGCCT	0.1009142915718257	6
Interval_22892	ZNF281	chr9	127396585	127398043	Interval_22892	CCCCCTACCCCT	0.0158749480421344	6
Interval_23110	SPIB	chr9	134475590	134477535	Interval_23110	CAGTTCCTCATT	0.17055753618478775	25
Interval_23110	ZNF417	chr9	134475590	134477535	Interval_23110	CTAGGCCCCAGT	0.01708893338218325	19
Interval_23110	ZNF574	chr9	134475590	134477535	Interval_23110	CTCACTCTAGGC	0.0202740468084812	20
Interval_23110	ZNF707	chr9	134475590	134477535	Interval_23110	CCTCACTCTAGG	0.028356308117508805	21
Interval_23267	KLF15	chrX	317603	320299	Interval_23267	AAGCCCCGCCCA	0.08947439202004005	11
Interval_23267	SNAI3	chrX	317603	320299	Interval_23267	CCTCCACCTATG	0.0321664456278085	6
Interval_23267	ZNF331	chrX	317603	320299	Interval_23267	CCCTCAGAGCCC	0.04432363305240866	8
Interval_23296	Bach1::Mafk	chrX	2628755	2631774	Interval_23296	TCCTGGTTCATC	0.0141281438991427	8
Interval_23296	DMRT3	chrX	2628755	2631774	Interval_23296	ATAATTGTAGCA	0.01055283192545175	19
Interval_23296	DMRTC2	chrX	2628755	2631774	Interval_23296	ATTGTAGCACTT	0.032267402857542	19
Interval_23296	ELF1	chrX	2628755	2631774	Interval_23296	AACACTTCCTGG	0.04838412130872405	61
Interval_23296	ELF4	chrX	2628755	2631774	Interval_23296	AACTTCCTGGTT	0.029414297391970903	47
Interval_23296	ESRRA	chrX	2628755	2631774	Interval_23296	AGTGACATTGCC	0.0210543777793645	6
Interval_23296	FOS	chrX	2628755	2631774	Interval_23296	CCTGGTTCATAC	0.015922444406896802	20
Interval_23296	FOXN3	chrX	2628755	2631774	Interval_23296	CCTGGTTCACAG	0.0161487888544797	6
Interval_23296	IKZF1	chrX	2628755	2631774	Interval_23296	TTCCTGGTCCAT	0.0357209295034408	42
Interval_23296	MAFG::NFE2L1	chrX	2628755	2631774	Interval_23296	TCCTGGTTCATA	0.0113917086273431	27
Interval_23296	ZFP57	chrX	2628755	2631774	Interval_23296	ACATTGCCACAC	0.02008714899420735	16
Interval_7083	KLF15	chr14	105300027	105301927	Interval_7083	CAGTGGGCGGGC	0.17463072637716925	6
Interval_8283	MTF1	chr16	30417212	30418390	Interval_8283	AAGCCGTACGCA	0.042188585425416585	10
Interval_8283	ZNF610	chr16	30417212	30418390	Interval_8283	AGGCGAGCGGCC	0.025362486951053087	8
Interval_8422	BATF3	chr16	55751854	55754523	Interval_8422	GAGTCAGCTTAA	0.06394510529935354	8
Interval_8422	ELF1	chr16	55751854	55754523	Interval_8422	ACCAGGAAATGA	0.14745965227484695	9
Interval_8422	EWSR1-FLI1	chr16	55751854	55754523	Interval_8422	AAGGAAGAGAGC	0.04322709329426285	6
Interval_8422	Elf5	chr16	55751854	55754523	Interval_8422	AAAAAAGGAAGA	0.08688186109066005	7
Interval_8422	FOXN3	chr16	55751854	55754523	Interval_8422	TGCAAACAAGGA	0.040162306278944	6
Interval_8422	IKZF1	chr16	55751854	55754523	Interval_8422	CCCCACCAGGAA	0.052882907912135096	9
Interval_8422	Jun	chr16	55751854	55754523	Interval_8422	GGAAATGAGTCA	0.2642897963523865	8
Interval_8422	LMX1B	chr16	55751854	55754523	Interval_8422	CAGCTTAATCAA	0.0780819430947303	7
Interval_8422	MTF1	chr16	55751854	55754523	Interval_8422	AGCAGTCTGCAA	0.0143017843365669	7
Interval_8422	NRL	chr16	55751854	55754523	Interval_8422	AGTCAGCTTAAT	0.1282761245965957	7
Interval_8422	Sox7	chr16	55751854	55754523	Interval_8422	TTGCATAGTTCT	0.0218909420073032	8
Interval_8422	ZKSCAN5	chr16	55751854	55754523	Interval_8422	AGGAAATGAGTC	0.0834267369161049	13
Interval_8422	ZNF549	chr16	55751854	55754523	Interval_8422	AGGCAGCAGCCT	0.0236113344629605	8
Interval_8422	Zic1::Zic2	chr16	55751854	55754523	Interval_8422	CAGCAGTCTGCA	0.014825583435594999	7
Interval_8893	BACH1	chr16	89994324	89996545	Interval_8893	GACATGACTCAG	0.04283305754264186	6
Interval_8893	EWSR1-FLI1	chr16	89994324	89996545	Interval_8893	AGCAAGGATGAC	0.0430678920820355	9
Interval_8893	IKZF1	chr16	89994324	89996545	Interval_8893	AACAGGGATGAC	0.0377642158418893	11
Interval_8893	MAFG::NFE2L1	chr16	89994324	89996545	Interval_8893	ATGACTCCGCAC	0.05142459499516653	49
Interval_8893	PBX3	chr16	89994324	89996545	Interval_8893	ACTGCCCCTCAG	0.0101161301136016	11
Interval_8893	SCRT1	chr16	89994324	89996545	Interval_8893	TCAACAGGGATG	0.0124355675652623	10
Interval_8893	SP1	chr16	89994324	89996545	Interval_8893	AGCACCGCCTCT	0.02527820039540525	8
Interval_8893	ZNF140	chr16	89994324	89996545	Interval_8893	AGCACTGCCCCT	0.028925809077918502	15
Interval_8893	ZSCAN21	chr16	89994324	89996545	Interval_8893	AAGCACTACCCC	0.031169118359684903	15
Interval_8893	Zic1::Zic2	chr16	89994324	89996545	Interval_8893	AGCAGGGATGAC	0.031381568405777174	31
