# Supplementary material for: MORC3 represses a tandem repeat enhancer to regulate interferon
Source: EMBO J. 2026 Jun 5;45(14):5130–63. doi: 10.1038/s44318-026-00799-9 (PMC13373173; doi:10.1038/s44318-026-00799-9)
Supplement: Supplementary file 4 — Dataset EV3 [file 44318_2026_799_MOESM4_ESM.xlsx]

## Sheet: Legend
Dataset EV3: Oligonucleotides, sgRNA binding sites and recombinant DNA used in this study.

## Sheet: Oligonucleotides
Assay	Primer	Sequence
Human RT-qPCR	ACTB_fw	GACATGGAGAAAATCTGGCA
Human RT-qPCR	ACTB_rv	GTCTCAAACATGATCTGGGT
Human RT-qPCR	GAPDH_fw	GAGTCAACGGATTTGGTCGT
Human RT-qPCR	GAPDH_rv	GACAAGCTTCCCGTTCTCAG
Human RT-qPCR	IFNB_fw	CAGCATCTGCTGGTTGAAGA
Human RT-qPCR	IFNB_rv	CATTACCTGAAGGCCAAGGA
Human RT-qPCR	MLLT3_fw	TGGAGGATAACGACAATGAC
Human RT-qPCR	MLLT3_rv	CACTTAAGCTAACTCTGCGA
Human RT-qPCR	GLuc_fw	CTGACCTGCTCAAGAAGTGG
Human RT-qPCR	GLuc_rv	TCGTCATCGTCTTTGTAGTCA
Human RT-qPCR	FLuc_fw	CCAGAGGAGTTCATGATCAG
Human RT-qPCR	FLuc_rv	TTTCAGTCGATGTACACGTT
Human RT-qPCR	HACD4_fw	AATCCGTATCTCTCCTGGAA
Human RT-qPCR	HACD4_rv	TCTCTTGGACTTCCTCTTGA
Human ChIP-qPCR	MRE_fw	CTGCTTCTCCTTTTTCCTATGCTTCTC
Human ChIP-qPCR	MRE_rv	GCAGAGGCCATGAACAGATGCTAAA
Human ChIP-qPCR	IFNB_fw	CAGCATCTGCTGGTTGAAGA
Human ChIP-qPCR	IFNB_rv	CATTACCTGAAGGCCAAGGA
Human ChIP-qPCR	ZNF555c_fw	TGACTTGTGATGTGACGGAGA
Human ChIP-qPCR	ZNF555c_rv	CCCACACTGACAACAATGCA
Human ChIP-qPCR	NLRP3p_fw	TTTACTCACTCGCATGGCATGT
Human ChIP-qPCR	NLRP3p_rv	CTGCAACGGCTCCACTGA
Human ChIP-qPCR	IFNAp_fw	TCTGCTTTCTCCTTGTGGCA
Human ChIP-qPCR	IFNAp_rv	TGGCTTCATATGGCTTCCCT
Human ChIP-qPCR	RPL30p_fw	CCAGTGGCCCTCTCAATGAC
Human ChIP-qPCR	RPL30p_rv_1	GAAGCCGAGCCCCTTAAACT
MORC3.AID.V5 human genotyping	MORC3_WT_fw	CCACGCCCAGCTACATTTTG
MORC3.AID.V5 human genotyping	MORC3_KI_rv	AAGGTCCAGGTCAGGTACGA
MORC3.AID.V5 human genotyping	Hygro_fw	ACCGATGGCTGTGTAGAAGT
MORC3.AID.V5 human genotyping	Neo_fw	TGGATTCATCGACTGTGGCC
MORC3.AID.V5 human genotyping	MORC3_WT_rv	GCCCACTTCATGCTGACTAAAC
MRE human genotyping	MRE_WT_fw	CCCATTTTAGCATCTGCTAATTTG
MRE human genotyping	MRE_WT_rv	CTACGAGGAGGCCAGAAATAGTATAACAC
DAXX.AID.V5 human genotyping	DAXX_WT_fw	GCAATCAGAGGAGCCCTTCA
DAXX.AID.V5 human genotyping	DAXX_KI_rv	GGTGGGATCTAATCGCCCTC
Mouse RT-qPCR	Rps17_fw	CGCCATTATCCCCAGCAAG
Mouse RT-qPCR	Rps17_rv	TGTCGGGATCCACCTCAATG
Mouse RT-qPCR	Ifnb1_fw	ATAAGCAGCTCCAGCTCCAA
Mouse RT-qPCR	Ifnb1_rv	CTGTCTGCTGGTGGAGTTCA
Mouse RT-qPCR	Hacd4_fw	GAACAGGAGGAAACACCAG
Mouse RT-qPCR	Hacd4_rv	AATGCACAAATCTGCCTAGA
Mouse ChIP-qPCR	mmIfnb1-MRE_fw	TAGCTCTGCCTTCACCCTTG
Mouse ChIP-qPCR	mmIfnb1-MRE_rv	TGAGGGGAAAGGAGAAGCAG
Mouse ChIP-qPCR	mmCTRL_fw	GGTCTTCCCCAGATGATGGC
Mouse ChIP-qPCR	mmCTRL_rv	ACTAAGCTCAGAGAGCAGCA
Mouse ChIP-qPCR	mmNLRP3p_fw	TCCTCCTGGTTTAAGAATCTCAGTT
Mouse ChIP-qPCR	mmNLRP3p_rv	AAAAGGGTTTAGTGGATGTAGCA
Mouse ChIP-qPCR	mmSPI1p_fw	GGAGGAAGGAGGGAAGGCTA
Mouse ChIP-qPCR	mmSPI1p_rv	TCAAAGGGGGAAGTCGAAGC

## Sheet: sgRNA binding sites
Species	Locus	sgRNA target site
human	MORC3 Knock-In	ATCTCTTCGAGTTAACGTAGG	human MORC3 Knock-In
human	MORC3 Knock-Out Dualguide 1	GTCGGGTTCTATGCGTCTGGG	human MORC3 Knock-Out Dualguide 1
human	MORC3 Knock-Out Dualguide 2	TGATACTGAGATACCATATGG	human MORC3 Knock-Out Dualguide 2
human	AAVS1 control Dualguide 1	CTGTGCCCCGATGCACACTGG	human AAVS1 control Dualguide 1
human	AAVS1 control Dualguide 2	CTTGGCAAACTCACTCTTCGG	human AAVS1 control Dualguide 2
human	SPI1 Knock-Out Dualguide 1	GGTATAGATCCGTGTCATAGG	human SPI1 Knock-Out Dualguide 1
human	SPI1 Knock-Out Dualguide 2	GCCCCGTACTCACCGCTATGG	human SPI1 Knock-Out Dualguide 2
human	IFNB1-MRE_repeat deletion_left	AGCAACAAATAGGTTCTAATAGG	human IFNB1-MRE_repeat deletion_left
human	IFNB1-MRE_repeat deletion_right	GGTACTATGTCATAGGCAGCTGG	human IFNB1-MRE_repeat deletion_right
human	DAXX Knock-In	AGAGCACGATGATCTCTTCTGG	human DAXX Knock-In
human	DAXX Knock-Out Dualguide 1	GAGCAGCGCATCCCCTACCGTGG	human DAXX Knock-Out Dualguide 1
human	DAXX Knock-Out Dualguide 2	GACCTCATCCAGCCGACTCATGG	human DAXX Knock-Out Dualguide 2
mouse	Morc3 Knock-Out 1	GTTTGTTGAACGTCACGATCGGG	mouse Morc3 Knock-Out 1
mouse	Morc3 Knock-Out 2	CAAGTCAGGTTCTATGCGACTGG	mouse Morc3 Knock-Out 2
mouse	Spi1 Knock-Out 1	GCATGACTACTACTCCTTCGTGG	mouse Spi1 Knock-Out 1
mouse	Spi1 Knock-Out 2	GCACGTCCTCGATACTCCCATGG	mouse Spi1 Knock-Out 2
mouse	CTRL Knock-Out 1	GTTTGGCCTGAAATCCCACCAGG	mouse CTRL Knock-Out 1
mouse	CTRL Knock-Out 2	GACAATGAACATAAGCACATAGG	mouse CTRL Knock-Out 2

## Sheet: Reporterplasmids
Name	Plasmid	Sequence	Comment
Empty Vector	pSB_MSC-minCMV-GLuc_Puro-P2A-FLuc	aattttaacaaaatattaacgcttacaatttcctgatgcggtattttctccttacgcatctgtgcggtatttcacaccgcatcaggtggcacttttcggggaaatgtgcgcggaacccctatttgtttatttttctaaatacattcaaatatgtatccgctcatgagacaataaccctgataaatgcttcaataatattgaaaaaggaagagtatgagtattcaacatttccgtgtcgcccttattcccttttttgcggcattttgccttcctgtttttgctcacccagaaacgctggtgaaagtaaaagatgctgaagatcagttgggtgcacgagtgggttacatcgaactggatctcaacagcggtaagatccttgagagttttcgccccgaagaa…	MSC = multiple cloning site
Broad genomic MRE	pSB_peak3_minCMV-GLuc_Puro-P2A-FLuc	aattttaacaaaatattaacgcttacaatttcctgatgcggtattttctccttacgcatctgtgcggtatttcacaccgcatcaggtggcacttttcggggaaatgtgcgcggaacccctatttgtttatttttctaaatacattcaaatatgtatccgctcatgagacaataaccctgataaatgcttcaataatattgaaaaaggaagagtatgagtattcaacatttccgtgtcgcccttattcccttttttgcggcattttgccttcctgtttttgctcacccagaaacgctggtgaaagtaaaagatgctgaagatcagttgggtgcacgagtgggttacatcgaactggatctcaacagcggtaagatccttgagagttttcgccccgaagaa…
7x GFP repeat	pSB_7xGFP-minCMV-GLuc_Puro-P2A-FLuc	aattttaacaaaatattaacgcttacaatttcctgatgcggtattttctccttacgcatctgtgcggtatttcacaccgcatcaggtggcacttttcggggaaatgtgcgcggaacccctatttgtttatttttctaaatacattcaaatatgtatccgctcatgagacaataaccctgataaatgcttcaataatattgaaaaaggaagagtatgagtattcaacatttccgtgtcgcccttattcccttttttgcggcattttgccttcctgtttttgctcacccagaaacgctggtgaaagtaaaagatgctgaagatcagttgggtgcacgagtgggttacatcgaactggatctcaacagcggtaagatccttgagagttttcgccccgaagaa…
7x MRE repeat	pSB_7xMRE-minCMV-GLuc_Puro-P2A-FLuc	aattttaacaaaatattaacgcttacaatttcctgatgcggtattttctccttacgcatctgtgcggtatttcacaccgcatcaggtggcacttttcggggaaatgtgcgcggaacccctatttgtttatttttctaaatacattcaaatatgtatccgctcatgagacaataaccctgataaatgcttcaataatattgaaaaaggaagagtatgagtattcaacatttccgtgtcgcccttattcccttttttgcggcattttgccttcctgtttttgctcacccagaaacgctggtgaaagtaaaagatgctgaagatcagttgggtgcacgagtgggttacatcgaactggatctcaacagcggtaagatccttgagagttttcgccccgaagaa…
7x MRE repeat flip	pSB_7xflipped-MRE_minCMV-GLuc_Puro-P2A-FLuc	aattttaacaaaatattaacgcttacaatttcctgatgcggtattttctccttacgcatctgtgcggtatttcacaccgcatcaggtggcacttttcggggaaatgtgcgcggaacccctatttgtttatttttctaaatacattcaaatatgtatccgctcatgagacaataaccctgataaatgcttcaataatattgaaaaaggaagagtatgagtattcaacatttccgtgtcgcccttattcccttttttgcggcattttgccttcctgtttttgctcacccagaaacgctggtgaaagtaaaagatgctgaagatcagttgggtgcacgagtgggttacatcgaactggatctcaacagcggtaagatccttgagagttttcgccccgaagaa…
7x MRE repeat ΔSPI	pSB_7xMRE-all-motifs-mutated_miniCMV-Gluc_Puro-P2A-Fluc	aattttaacaaaatattaacgcttacaatttcctgatgcggtattttctccttacgcatctgtgcggtatttcacaccgcatcaggtggcacttttcggggaaatgtgcgcggaacccctatttgtttatttttctaaatacattcaaatatgtatccgctcatgagacaataaccctgataaatgcttcaataatattgaaaaaggaagagtatgagtattcaacatttccgtgtcgcccttattcccttttttgcggcattttgccttcctgtttttgctcacccagaaacgctggtgaaagtaaaagatgctgaagatcagttgggtgcacgagtgggttacatcgaactggatctcaacagcggtaagatccttgagagttttcgccccgaagaa…
random non-repetitive seq	pSB_RandomSeq_minCMV-GLuc_Puro-P2A-FLuc	aattttaacaaaatattaacgcttacaatttcctgatgcggtattttctccttacgcatctgtgcggtatttcacaccgcatcaggtggcacttttcggggaaatgtgcgcggaacccctatttgtttatttttctaaatacattcaaatatgtatccgctcatgagacaataaccctgataaatgcttcaataatattgaaaaaggaagagtatgagtattcaacatttccgtgtcgcccttattcccttttttgcggcattttgccttcctgtttttgctcacccagaaacgctggtgaaagtaaaagatgctgaagatcagttgggtgcacgagtgggttacatcgaactggatctcaacagcggtaagatccttgagagttttcgccccgaagaa…
random non-repetitive seq + 35x SPI	pSB_RandomSeq-35xPU1-motfis_minCMV-GLuc_Puro-P2A-FLuc	aattttaacaaaatattaacgcttacaatttcctgatgcggtattttctccttacgcatctgtgcggtatttcacaccgcatcaggtggcacttttcggggaaatgtgcgcggaacccctatttgtttatttttctaaatacattcaaatatgtatccgctcatgagacaataaccctgataaatgcttcaataatattgaaaaaggaagagtatgagtattcaacatttccgtgtcgcccttattcccttttttgcggcattttgccttcctgtttttgctcacccagaaacgctggtgaaagtaaaagatgctgaagatcagttgggtgcacgagtgggttacatcgaactggatctcaacagcggtaagatccttgagagttttcgccccgaagaa…
1 MRE repeat units	pSB_1xMRE-minCMV-GLuc_Puro-P2A-FLuc	aattttaacaaaatattaacgcttacaatttcctgatgcggtattttctccttacgcatctgtgcggtatttcacaccgcatcaggtggcacttttcggggaaatgtgcgcggaacccctatttgtttatttttctaaatacattcaaatatgtatccgctcatgagacaataaccctgataaatgcttcaataatattgaaaaaggaagagtatgagtattcaacatttccgtgtcgcccttattcccttttttgcggcattttgccttcctgtttttgctcacccagaaacgctggtgaaagtaaaagatgctgaagatcagttgggtgcacgagtgggttacatcgaactggatctcaacagcggtaagatccttgagagttttcgccccgaagaa…
2 MRE repeat units	pSB_2xMRE-minCMV-GLuc_Puro-P2A-FLuc	aattttaacaaaatattaacgcttacaatttcctgatgcggtattttctccttacgcatctgtgcggtatttcacaccgcatcaggtggcacttttcggggaaatgtgcgcggaacccctatttgtttatttttctaaatacattcaaatatgtatccgctcatgagacaataaccctgataaatgcttcaataatattgaaaaaggaagagtatgagtattcaacatttccgtgtcgcccttattcccttttttgcggcattttgccttcctgtttttgctcacccagaaacgctggtgaaagtaaaagatgctgaagatcagttgggtgcacgagtgggttacatcgaactggatctcaacagcggtaagatccttgagagttttcgccccgaagaa…
3 MRE repeat units	pSB_3xMRE-minCMV-GLuc_Puro-P2A-FLuc	aattttaacaaaatattaacgcttacaatttcctgatgcggtattttctccttacgcatctgtgcggtatttcacaccgcatcaggtggcacttttcggggaaatgtgcgcggaacccctatttgtttatttttctaaatacattcaaatatgtatccgctcatgagacaataaccctgataaatgcttcaataatattgaaaaaggaagagtatgagtattcaacatttccgtgtcgcccttattcccttttttgcggcattttgccttcctgtttttgctcacccagaaacgctggtgaaagtaaaagatgctgaagatcagttgggtgcacgagtgggttacatcgaactggatctcaacagcggtaagatccttgagagttttcgccccgaagaa…
4 MRE repeat units	pSB_4xMRE-minCMV-GLuc_Puro-P2A-FLuc	aattttaacaaaatattaacgcttacaatttcctgatgcggtattttctccttacgcatctgtgcggtatttcacaccgcatcaggtggcacttttcggggaaatgtgcgcggaacccctatttgtttatttttctaaatacattcaaatatgtatccgctcatgagacaataaccctgataaatgcttcaataatattgaaaaaggaagagtatgagtattcaacatttccgtgtcgcccttattcccttttttgcggcattttgccttcctgtttttgctcacccagaaacgctggtgaaagtaaaagatgctgaagatcagttgggtgcacgagtgggttacatcgaactggatctcaacagcggtaagatccttgagagttttcgccccgaagaa…
5 MRE repeat units	pSB_5xMRE-minCMV-GLuc_Puro-P2A-FLuc	aattttaacaaaatattaacgcttacaatttcctgatgcggtattttctccttacgcatctgtgcggtatttcacaccgcatcaggtggcacttttcggggaaatgtgcgcggaacccctatttgtttatttttctaaatacattcaaatatgtatccgctcatgagacaataaccctgataaatgcttcaataatattgaaaaaggaagagtatgagtattcaacatttccgtgtcgcccttattcccttttttgcggcattttgccttcctgtttttgctcacccagaaacgctggtgaaagtaaaagatgctgaagatcagttgggtgcacgagtgggttacatcgaactggatctcaacagcggtaagatccttgagagttttcgccccgaagaa…
1 GFP repeat units	pSB_1xGFP-minCMV-GLuc_Puro-P2A-FLuc	aattttaacaaaatattaacgcttacaatttcctgatgcggtattttctccttacgcatctgtgcggtatttcacaccgcatcaggtggcacttttcggggaaatgtgcgcggaacccctatttgtttatttttctaaatacattcaaatatgtatccgctcatgagacaataaccctgataaatgcttcaataatattgaaaaaggaagagtatgagtattcaacatttccgtgtcgcccttattcccttttttgcggcattttgccttcctgtttttgctcacccagaaacgctggtgaaagtaaaagatgctgaagatcagttgggtgcacgagtgggttacatcgaactggatctcaacagcggtaagatccttgagagttttcgccccgaagaa…
2 GFP repeat units	pSB_2xGFP-minCMV-GLuc_Puro-P2A-FLuc	aattttaacaaaatattaacgcttacaatttcctgatgcggtattttctccttacgcatctgtgcggtatttcacaccgcatcaggtggcacttttcggggaaatgtgcgcggaacccctatttgtttatttttctaaatacattcaaatatgtatccgctcatgagacaataaccctgataaatgcttcaataatattgaaaaaggaagagtatgagtattcaacatttccgtgtcgcccttattcccttttttgcggcattttgccttcctgtttttgctcacccagaaacgctggtgaaagtaaaagatgctgaagatcagttgggtgcacgagtgggttacatcgaactggatctcaacagcggtaagatccttgagagttttcgccccgaagaa…
3 GFP repeat units	pSB_3xGFP-minCMV-GLuc_Puro-P2A-FLuc	aattttaacaaaatattaacgcttacaatttcctgatgcggtattttctccttacgcatctgtgcggtatttcacaccgcatcaggtggcacttttcggggaaatgtgcgcggaacccctatttgtttatttttctaaatacattcaaatatgtatccgctcatgagacaataaccctgataaatgcttcaataatattgaaaaaggaagagtatgagtattcaacatttccgtgtcgcccttattcccttttttgcggcattttgccttcctgtttttgctcacccagaaacgctggtgaaagtaaaagatgctgaagatcagttgggtgcacgagtgggttacatcgaactggatctcaacagcggtaagatccttgagagttttcgccccgaagaa…
4 GFP repeat units	pSB_4xGFP-minCMV-GLuc_Puro-P2A-FLuc	aattttaacaaaatattaacgcttacaatttcctgatgcggtattttctccttacgcatctgtgcggtatttcacaccgcatcaggtggcacttttcggggaaatgtgcgcggaacccctatttgtttatttttctaaatacattcaaatatgtatccgctcatgagacaataaccctgataaatgcttcaataatattgaaaaaggaagagtatgagtattcaacatttccgtgtcgcccttattcccttttttgcggcattttgccttcctgtttttgctcacccagaaacgctggtgaaagtaaaagatgctgaagatcagttgggtgcacgagtgggttacatcgaactggatctcaacagcggtaagatccttgagagttttcgccccgaagaa…
5 GFP repeat units	pSB_5xGFP-minCMV-GLuc_Puro-P2A-FLuc	aattttaacaaaatattaacgcttacaatttcctgatgcggtattttctccttacgcatctgtgcggtatttcacaccgcatcaggtggcacttttcggggaaatgtgcgcggaacccctatttgtttatttttctaaatacattcaaatatgtatccgctcatgagacaataaccctgataaatgcttcaataatattgaaaaaggaagagtatgagtattcaacatttccgtgtcgcccttattcccttttttgcggcattttgccttcctgtttttgctcacccagaaacgctggtgaaagtaaaagatgctgaagatcagttgggtgcacgagtgggttacatcgaactggatctcaacagcggtaagatccttgagagttttcgccccgaagaa…
