# Supplementary material for: MORC3 represses a tandem repeat enhancer to regulate interferon
Source: EMBO J. 2026 Jun 5;45(14):5130–63. doi: 10.1038/s44318-026-00799-9 (PMC13373173; doi:10.1038/s44318-026-00799-9)
Supplement: Supplementary file 5 — Source data Fig. 1 [file 44318_2026_799_MOESM5_ESM.zip]

Archive with 10 entries (6 files):
- Figure 1/
- Figure 1/1B /
- Figure 1/1C/
- Figure 1/1E/
- Figure 1/1B /1B.ai
- __MACOSX/Figure 1/1B /._1B.ai
- Figure 1/1C/1C.xlsx
- __MACOSX/Figure 1/1C/._1C.xlsx
- Figure 1/1E/1E.xlsx
- __MACOSX/Figure 1/1E/._1E.xlsx
