# Supplementary material for: MORC3 represses a tandem repeat enhancer to regulate interferon
Source: EMBO J. 2026 Jun 5;45(14):5130–63. doi: 10.1038/s44318-026-00799-9 (PMC13373173; doi:10.1038/s44318-026-00799-9)
Supplement: Supplementary file 5 — Source data Fig. 1 [file 44318_2026_799_MOESM5_ESM.zip › Figure 1/1C/1C.xlsx]

## Sheet: Sheet1
Figure 1C
											Statistics: Ordinary One-Way ANOVA - IFNB1
	qPCR: IFNB1 relative to ACTB					log transformed values: IFNB1 relative to ACTB					Test: Ordinary One-Way ANOVA + Bonferroni's multiple comparisons test
	48h DMSO	0.000145	5.4807e-05	6.5e-05		48h DMSO	12.7517	14.1553	13.9092			Mean Diff,	95,00% CI of diff,	Adjusted P Value
	1h 5Ph-IAA	0.00042	0.00020669	0.000105		1h 5Ph-IAA	11.2173	12.2402	13.2173		48h DMSO vs. 1h 5Ph-IAA	1.38	-0,8574 to 3,618	0.8117
	2h 5Ph-IAA	0.001155	0.00041497	0.000945		2h 5Ph-IAA	9.75789	11.2347	10.0474		48h DMSO vs. 2h 5Ph-IAA	3.259	1,021 to 5,497	0.002
	4h 5Ph-IAA	0.00488	0.0032481	0.00769		4h 5Ph-IAA	7.6789	8.26619	7.0228		48h DMSO vs. 4h 5Ph-IAA	5.949	3,712 to 8,187	<0,0001
	16h 5Ph-IAA	0.02562	0.0501032	0.055225		16h 5Ph-IAA	5.28659	4.31895	4.17853		48h DMSO vs. 16h 5Ph-IAA	9.011	6,773 to 11,25	<0,0001
	24h 5Ph-IAA	0.075885	0.0643687	0.065585		24h 5Ph-IAA	3.72004	3.9575	3.93049		48h DMSO vs. 24h 5Ph-IAA	9.736	7,498 to 11,97	<0,0001
	48h 5Ph-IAA	0.0735	0.0772252	0.23518		48h 5Ph-IAA	3.76611	3.69478	2.08816		48h DMSO vs. 48h 5Ph-IAA	10.42	8,185 to 12,66	<0,0001
	qPCR: MLLT3 relative to ACTB					log transformed values: MLLT3 relative to ACTB					Statistics: Ordinary One-Way ANOVA - MLLT3
	48h DMSO	0.000105	3.581e-05	4e-05		48h DMSO	13.2173	14.7693	14.6096		Test: Ordinary One-Way ANOVA + Bonferroni's multiple comparisons test
	1h 5Ph-IAA	7e-05	3.4965e-05	3.5e-05		1h 5Ph-IAA	13.8023	14.8037	14.8023			Mean Diff,	95,00% CI of diff,	Adjusted P Value
	2h 5Ph-IAA	6e-05	3.0605e-05	5e-05		2h 5Ph-IAA	14.0247	14.9959	14.2877		48h DMSO vs. 1h 5Ph-IAA	-0.2707	-1,930 to 1,389	>0,9999
	4h 5Ph-IAA	0.00018	7.128e-05	0.0001		4h 5Ph-IAA	12.4397	13.7761	13.2877		48h DMSO vs. 2h 5Ph-IAA	-0.2373	-1,897 to 1,422	>0,9999
	16h 5Ph-IAA	0.001005	0.0012806	0.00184		16h 5Ph-IAA	9.95859	9.60896	9.08608		48h DMSO vs. 4h 5Ph-IAA	1.031	-0,6286 to 2,690	0.7873
	24h 5Ph-IAA	0.002795	0.0025535	0.00383		24h 5Ph-IAA	8.48294	8.61331	8.02844		48h DMSO vs. 16h 5Ph-IAA	4.648	2,988 to 6,307	<0,0001
	48h 5Ph-IAA	0.00385	0.0040024	0.005175		48h 5Ph-IAA	8.02093	7.96492	7.59423		48h DMSO vs. 24h 5Ph-IAA	5.824	4,164 to 7,483	<0,0001
											48h DMSO vs. 48h 5Ph-IAA	6.339	4,679 to 7,998	<0,0001
