# Supplementary material for: MORC3 represses a tandem repeat enhancer to regulate interferon
Source: EMBO J. 2026 Jun 5;45(14):5130–63. doi: 10.1038/s44318-026-00799-9 (PMC13373173; doi:10.1038/s44318-026-00799-9)
Supplement: Supplementary file 5 — Source data Fig. 1 [file 44318_2026_799_MOESM5_ESM.zip › Figure 1/1E/1E.xlsx]

## Sheet: Sheet1
peak	log2FC ATAC (MORC3–/– vs WT)	-LOG10(padj)	tandem repeat
peak_3	0.84211	0.744561	No
peak_6	-0.216	0.248437	No
peak_12	0.821687	0.770455	No
peak_14	0.7176	0.606947	No
peak_15	1.05187	0.940474	No
peak_18	1.06303	0.904826	No
peak_19	1.10838	1.09658	No
peak_22	1.05718	0.703512	No
peak_26	1.10687	1.60912	No
peak_34	0.161135	0.238875	No
peak_35	0.830776	0.637841	No
peak_36	0.126786	0.381298	No
peak_37	1.02852	0.881799	No
peak_41	0.7545	0.63805	No
peak_43	0.834316	0.796763	No
peak_46	0.988114	0.949333	No
peak_48	0.581347	0.370511	No
peak_49	1.04441	0.846781	No
peak_50	0.526247	0.360452	No
peak_52	0.908866	0.799639	No
peak_56	0.71305	0.522556	No
peak_61	-0.443	0.211782	No
peak_62	0.607504	0.417004	No
peak_66	0.72227	0.560019	No
peak_68	1.13309	1.1235	No
peak_69	0.887594	0.68843	No
peak_77	0.491219	0.3753	No
peak_81	0.348208	0.297658	No
peak_82	0.955147	1.12195	No
peak_86	0.542147	0.418118	No
peak_87	0.607817	0.340258	No
peak_88	0.675492	0.470078	No
peak_91	0.942954	0.773733	No
peak_92	1.04398	0.982451	No
peak_95	1.12358	1.52158	No
peak_96	0.138494	0.231669	No
peak_98	0.941173	0.791444	No
peak_99	0.821811	0.734328	No
peak_116	1.32002	1.36905	No
peak_118	0.855276	0.866294	No
peak_123	0.869231	0.698446	No
peak_134	1.27656	1.3846	No
peak_135	0.357587	0.248193	No
peak_138	0.590821	0.466462	No
peak_146	0.441544	0.18947	No
peak_149	1.25414	1.50276	No
peak_150	1.02842	0.83732	No
peak_167	1.04009	0.936673	No
peak_168	1.12399	1.41502	No
peak_170	0.572705	0.45305	No
peak_171	0.989474	0.798612	No
peak_177	0.959274	1.06562	No
peak_179	1.01593	0.892123	No
peak_188	0.448885	0.33862	No
peak_190	0.293955	0.454046	No
peak_196	0.846731	0.768398	No
peak_198	0.772205	0.383387	No
peak_200	0.809618	0.61802	No
peak_201	0.911368	0.905881	No
peak_203	0.799466	0.836642	No
peak_204	0.25759	0.269604	No
peak_206	0.815475	0.63805	No
peak_215	0.896455	0.841794	No
peak_221	0.700077	0.520913	No
peak_222	-0.197	0.240492	No
peak_226	0.472113	0.343031	No
peak_230	0.475745	0.409465	No
peak_231	0.906215	0.674947	No
peak_234	-0.0434	0.193247	No
peak_236	0.965002	1.07604	No
peak_237	1.0663	1.16693	No
peak_238	0.556233	0.769715	No
peak_242	0.905475	0.923552	No
peak_243	0.57117	0.48861	No
peak_244	1.08938	1.22987	No
peak_255	0.846188	0.727492	No
peak_263	0.829821	0.578874	No
peak_264	0.944587	0.818586	No
peak_265	0.719587	0.529897	No
peak_267	0.853395	0.660619	No
peak_268	0.599726	0.373209	No
peak_269	0.165021	0.242633	No
peak_272	0.847645	0.535882	No
peak_279	1.02423	1.16693	No
peak_282	0.74578	0.674795	No
peak_284	0.691636	0.532548	No
peak_285	-0.159	0.199507	No
peak_286	0.822861	0.643858	No
peak_291	0.560209	0.435783	No
peak_295	-0.15	0.2319	No
peak_297	0.936129	0.882995	No
peak_300	0.74266	0.587768	No
peak_306	0.633599	0.496605	No
peak_309	0.381286	0.340265	No
peak_311	0.0389563	0.218087	No
peak_319	0.90532	1.01772	No
peak_323	0.991787	0.843555	No
peak_325	1.26121	1.02584	No
peak_326	0.910729	0.766018	No
peak_328	1.02689	0.969466	No
peak_333	1.07269	1.1626	No
peak_343	0.489474	0.266784	No
peak_347	0.961104	1.12036	No
peak_351	0.818434	0.596051	No
peak_352	0.7629	0.634778	No
peak_358	0.288572	0.276864	No
peak_369	1.03235	0.707864	No
peak_370	0.477928	0.346369	No
peak_373	0.340291	0.306156	No
peak_380	0.836281	0.686128	No
peak_382	0.407089	0.319427	No
peak_389	1.1327	1.25444	No
peak_392	0.829712	0.63876	No
peak_394	0.769855	0.631608	No
peak_400	0.732652	0.643897	No
peak_401	1.23744	1.32939	No
peak_407	0.548242	0.472696	No
peak_408	0.787541	0.291468	No
peak_410	0.0514984	0.370685	No
peak_416	0.883023	0.752437	No
peak_419	0.79832	0.566486	No
peak_420	0.752626	0.642208	No
peak_429	0.758313	0.649699	No
peak_431	0.681783	0.494762	No
peak_434	1.48499	2.27799	No
peak_435	1.3106	1.32427	No
peak_438	0.871761	0.716197	No
peak_441	0.71819	0.578949	No
peak_443	1.40124	2.09414	No
peak_445	0.854371	0.708605	No
peak_448	1.26499	1.74331	No
peak_450	0.655065	0.646448	No
peak_451	0.830501	0.759075	No
peak_453	-0.168	0.159961	No
peak_455	1.02039	1.15723	No
peak_457	1.08344	0.940701	No
peak_460	0.489337	0.255942	No
peak_461	0.740444	0.558042	No
peak_462	0.345437	0.198898	No
peak_463	0.800792	0.157094	No
peak_466	0.916688	0.95397	No
peak_467	0.160476	0.242311	No
peak_469	1.00723	1.03366	No
peak_478	1.25743	1.81902	No
peak_481	-0.334	0.211782	No
peak_482	0.133596	0.240681	No
peak_483	-0.0133	0.21305	No
peak_485	-0.164	0.234988	No
peak_486	0.840086	0.601282	No
peak_488	0.100654	0.420524	No
peak_490	0.901397	0.83674	No
peak_491	0.492279	0.275558	No
peak_492	0.511036	0.211782	No
peak_493	0.572955	0.546056	No
peak_500	0.0962142	0.225224	No
peak_501	1.00259	1.05898	No
peak_504	0.535917	0.472482	No
peak_505	0.252117	0.253773	No
peak_509	0.649429	0.491289	No
peak_510	1.37457	1.25431	No
peak_511	0.484077	0.190385	No
peak_515	0.440551	1.79346	No
peak_518	0.80952	0.855117	No
peak_519	0.835248	0.809319	No
peak_522	0.139853	0.243418	No
peak_523	0.396586	0.317249	No
peak_524	0.319783	0.521478	No
peak_527	0.236647	0.142193	No
peak_529	1.54535	0.211782	No
peak_531	0.82537	1.12105	No
peak_534	0.877269	0.61576	No
peak_536	0.609707	0.542953	No
peak_537	0.801858	0.698769	No
peak_539	-0.173	0.236923	No
peak_541	0.719219	0.37264	No
peak_543	-0.429	0.145374	No
peak_545	0.938333	0.603953	No
peak_548	0.639854	0.705589	No
peak_549	0.673547	0.432202	No
peak_551	0.569935	0.485446	No
peak_552	0.814809	0.567127	No
peak_553	0.914139	0.949148	No
peak_554	0.816321	0.685722	No
peak_555	1.0728	0.942739	No
peak_560	0.743934	0.534635	No
peak_561	1.00555	0.915174	No
peak_564	1.26287	1.62043	No
peak_565	1.00807	0.984168	No
peak_567	0.498562	0.31954	No
peak_569	0.929358	0.829196	No
peak_578	0.239606	0.253335	No
peak_584	0.0307558	0.215841	No
peak_596	0.856106	0.689757	No
peak_598	0.0882084	0.143512	No
peak_600	0.415344	0.398045	No
peak_616	0.134383	0.228068	No
peak_621	0.8492	0.812278	No
peak_622	0.635435	0.52404	No
peak_624	0.169916	0.19348	No
peak_626	0.945999	0.983509	No
peak_629	-0.0142	0.234767	No
peak_630	0.0899688	0.223731	No
peak_634	-0.365	0.264742	No
peak_635	1.1864	1.18536	No
peak_636	0.30981	0.211782	No
peak_639	-0.0295	0.215264	No
peak_641	0.68374	0.395919	No
peak_642	0.873132	0.749165	No
peak_648	1.04457	1.06251	No
peak_649	0.418855	0.343701	No
peak_650	-0.0716	0.19082	No
peak_652	0.342206	0.291653	No
peak_655	0.889811	0.771255	No
peak_656	0.594147	0.565321	No
peak_657	0.823289	0.790356	No
peak_658	0.503647	0.353478	No
peak_663	0.372491	0.282391	No
peak_666	0.885144	0.840712	No
peak_667	0.203645	0.14902	No
peak_669	0.726785	0.60128	No
peak_670	0.791743	0.724118	No
peak_674	0.812096	0.672533	No
peak_676	0.883934	0.571179	No
peak_679	0.74148	0.887417	No
peak_682	0.708483	0.566928	No
peak_686	0.588279	0.490957	No
peak_689	0.116974	0.23361	No
peak_691	0.0977024	0.2288	No
peak_692	0.571297	0.584587	No
peak_693	0.911715	0.799763	No
peak_694	-0.231	0.273971	No
peak_695	0.739131	0.654258	No
peak_696	1.17646	1.52393	No
peak_697	0.881753	1.17631	No
peak_701	0.431585	0.338866	No
peak_702	0.860302	0.894701	No
peak_704	0.654715	0.52279	No
peak_708	0.569399	0.48568	No
peak_709	0.209743	0.247569	No
peak_712	0.343652	0.265833	No
peak_714	-0.059	0.221112	No
peak_715	0.572769	0.413485	No
peak_716	0.253519	0.260515	No
peak_718	0.944675	0.838934	No
peak_719	0.579413	0.508934	No
peak_720	0.752554	0.692457	No
peak_723	0.48019	0.174542	No
peak_726	0.246119	0.269251	No
peak_728	0.878034	0.899031	No
peak_730	0.575587	0.381934	No
peak_731	0.74226	0.540885	No
peak_733	1.13874	1.34276	No
peak_736	0.801401	0.60128	No
peak_741	0.605397	0.425275	No
peak_742	0.337655	0.609935	No
peak_743	-0.104	0.227058	No
peak_747	0.689788	0.502323	No
peak_750	0.708129	1.21877	No
peak_752	0.575676	0.526174	No
peak_756	1.07099	0.820078	No
peak_757	0.39766	0.279502	No
peak_758	0.680999	0.575266	No
peak_761	1.00047	1.15404	No
peak_763	1.19742	1.50688	No
peak_767	0.75024	0.480022	No
peak_769	0.489059	0.789172	No
peak_770	0.622298	0.469281	No
peak_771	0.726354	0.503004	No
peak_772	0.938791	0.946293	No
peak_776	0.780869	0.86527	No
peak_778	1.09599	1.21931	No
peak_782	0.966822	0.915174	No
peak_783	1.05006	1.25431	No
peak_785	0.65876	0.52404	No
peak_786	-0.517	0.211782	No
peak_787	0.419547	0.35413	No
peak_790	0.89733	0.991235	No
peak_791	0.173748	0.235994	No
peak_796	0.686516	0.571957	No
peak_797	0.638645	0.525509	No
peak_798	0.561929	0.471217	No
peak_801	-0.0303	0.215638	No
peak_807	1.37789	1.62639	No
peak_812	0.861136	0.736928	No
peak_813	1.11042	1.31047	No
peak_815	0.497196	0.334473	No
peak_821	0.535254	0.392352	No
peak_826	0.96365	0.900903	No
peak_828	0.98287	1.15092	No
peak_829	0.848732	0.767761	No
peak_831	0.619139	0.369972	No
peak_833	0.690365	0.473302	No
peak_834	0.479017	0.211782	No
peak_835	0.669822	0.500935	No
peak_837	0.568135	0.395909	No
peak_838	-0.00579	0.109972	No
peak_840	0.525609	0.670067	No
peak_846	0.932719	0.211782	No
peak_847	0.18697	0.237955	No
peak_848	0.756155	0.626697	No
peak_849	0.389002	0.341213	No
peak_852	0.835078	0.885658	No
peak_853	0.747397	0.628916	No
peak_858	0.970614	0.945904	No
peak_859	0.136727	0.234176	No
peak_861	0.835461	0.653409	No
peak_868	0.423051	0.316139	No
peak_876	1.11471	0.634548	No
peak_879	0.336395	0.279252	No
peak_885	0.421558	0.377339	No
peak_887	0.344662	0.342241	No
peak_892	0.302707	0.328739	No
peak_895	0.969369	1.07604	No
peak_897	0.473955	0.431164	No
peak_898	0.448761	0.430251	No
peak_900	0.702459	0.706709	No
peak_902	0.078111	0.377032	No
peak_904	0.640363	0.601984	No
peak_905	0.807505	0.905881	No
peak_906	0.276507	0.243814	No
peak_907	0.217616	0.250564	No
peak_909	0.730055	0.541544	No
peak_915	0.703199	0.256897	No
peak_916	0.546487	0.514223	No
peak_919	0.734198	0.751111	No
peak_922	-0.113	0.147666	No
peak_926	0.874114	0.961433	No
peak_927	0.000468335	0.211839	No
peak_929	0.594694	0.495643	No
peak_930	0.674599	0.635085	No
peak_931	0.0796254	0.211782	No
peak_933	0.830163	0.79779	No
peak_935	0.797076	0.629492	No
peak_936	-0.177	0.166744	No
peak_943	0.698227	0.581428	No
peak_945	0.360216	1.0524	No
peak_948	0.839155	0.756513	No
peak_949	0.567717	0.402256	No
peak_950	0.749059	0.381583	No
peak_951	0.387244	0.2923	No
peak_953	0.992159	0.980613	No
peak_954	-0.00423	0.177521	No
peak_957	0.288338	0.306282	No
peak_958	0.336502	0.271395	No
peak_963	0.581758	0.535487	No
peak_965	0.908894	0.91747	No
peak_966	0.432656	0.361771	No
peak_967	0.784425	0.357587	No
peak_970	0.661516	0.554571	No
peak_971	0.982075	1.12036	No
peak_973	0.677859	0.377483	No
peak_974	0.473188	0.413723	No
peak_977	0.669826	0.577602	No
peak_980	0.353387	0.280821	No
peak_981	0.128739	0.157707	No
peak_985	-0.33	0.255261	No
peak_986	0.266313	0.273527	No
peak_989	0.189702	0.256134	No
peak_990	0.75613	0.761852	No
peak_996	0.123164	0.258019	No
peak_999	-0.427	0.380941	No
peak_1000	0.276959	0.286241	No
peak_1003	-0.886	0.699637	No
peak_1009	0.258105	0.317505	No
peak_1013	-0.119	0.228352	No
peak_1015	0.367246	0.3498	No
peak_1016	0.22783	0.128861	No
peak_1018	0.609838	0.404835	No
peak_1021	0.340195	0.265458	No
peak_1025	0.643867	0.515802	No
peak_1026	0.783704	0.732969	No
peak_1028	-0.0021	0.136665	No
peak_1029	0.383929	0.287652	No
peak_1030	0.204001	0.262533	No
peak_1031	0.648945	0.57032	No
peak_1033	0.242566	0.275738	No
peak_1036	0.327168	0.289	No
peak_1038	-0.1	0.2302	No
peak_1040	0.30685	0.303922	No
peak_1041	-0.0613	0.222905	No
peak_1042	0.653726	0.50232	No
peak_1047	0.401983	0.37576	No
peak_1048	0.325727	0.329761	No
peak_1052	0.532136	0.469078	No
peak_1060	0.769267	0.780309	No
peak_1063	0.237853	0.272131	No
peak_1067	0.742587	0.516674	No
peak_1072	0.415074	0.513835	No
peak_1073	0.234719	0.283309	No
peak_1076	0.614393	0.591365	No
peak_1082	0.610168	0.454216	No
peak_1086	0.269625	0.294193	No
peak_1087	0.0672725	0.224141	No
peak_1091	0.252812	0.300278	No
peak_1093	0.191014	0.257204	No
peak_1094	0.444704	0.221366	No
peak_1096	0.481365	0.348217	No
peak_1097	0.140166	0.232739	No
peak_1100	0.415943	0.440193	No
peak_1107	-0.273	0.285379	No
peak_1108	0.548968	0.568137	No
peak_1109	0.544428	0.437778	No
peak_1111	0.500549	0.357643	No
peak_1120	0.0644157	0.22575	No
peak_1122	-0.286	0.313569	No
peak_1124	0.316402	0.360574	No
peak_1126	-0.0459	0.221112	No
peak_1127	-0.351	0.228522	No
peak_1129	0.109429	0.240485	No
peak_1130	-0.199	0.274719	No
peak_1131	-0.347	0.380403	No
peak_1139	0.518449	0.505883	No
peak_1140	-0.398	0.319412	No
peak_1142	0.364772	0.375953	No
peak_1143	-0.45	0.309512	No
peak_1144	0.210372	0.282317	No
peak_1145	0.345474	0.390581	No
peak_1150	0.055768	0.224184	No
peak_1151	0.423892	0.462213	No
peak_1152	-0.114	0.241842	No
peak_1153	0.182509	0.268279	No
peak_1155	-0.0646	0.107404	No
peak_1164	0.208486	0.264874	No
peak_1167	-0.0187	0.214739	No
peak_1169	-0.307	0.325794	No
peak_1171	0.119931	0.230704	No
peak_1172	-0.0144	0.214096	No
peak_1186	0.0813048	0.302955	No
peak_1192	-0.0804	0.333004	No
peak_1204	0.327169	0.352559	No
peak_1205	0.0259868	0.216709	No
peak_1212	0.267988	0.313658	No
peak_1217	0.209366	0.278625	No
peak_1218	0.0170628	0.214596	No
peak_1219	0.424158	0.407147	No
peak_1220	0.125291	0.377752	No
peak_1222	0.0925212	0.234485	No
peak_1223	-0.374	0.405426	No
peak_1231	-0.454	0.339974	No
peak_1232	0.28783	0.28486	No
peak_1233	0.239679	0.293575	No
peak_1236	-0.114	0.164298	No
peak_1237	0.149203	0.250624	No
peak_1238	0.220216	0.254549	No
peak_1240	-0.686	0.399618	No
peak_1241	0.205247	0.263468	No
peak_1244	0.208504	0.184961	No
peak_1245	-0.105	0.231411	No
peak_1246	0.517022	0.524548	No
peak_1257	-0.477	0.413772	No
peak_1259	-0.509	0.3393	No
peak_1261	-0.0143	0.214353	No
peak_1262	0.437386	0.39182	No
peak_1265	0.50925	0.465739	No
peak_1268	0.328556	0.334348	No
peak_1269	-0.163	0.175609	No
peak_1279	0.319008	0.324965	No
peak_1286	-0.41	0.142816	No
peak_1295	-0.123	0.231926	No
peak_1296	-0.202	0.277009	No
peak_1299	-0.0395	0.220292	No
peak_1311	0.153134	0.250644	No
peak_1312	-0.0197	0.127848	No
peak_1314	-0.164	0.241861	No
peak_1316	-0.196	0.203469	No
peak_1317	-0.284	0.310571	No
peak_1329	-0.268	0.305853	No
peak_1332	0.066351	0.226341	No
peak_1333	0.00132305	0.267239	No
peak_1334	-0.0064	0.212782	No
peak_1335	0.130679	0.238806	No
peak_1336	0.545466	0.769848	No
peak_1338	0.62663	0.400174	No
peak_1339	0.458375	0.396648	No
peak_1340	0.230162	0.257844	No
peak_1343	1.01714	1.22643	No
peak_1345	0.841577	0.667357	No
peak_1348	0.457198	0.407986	No
peak_1349	0.482455	0.582566	No
peak_1351	0.818139	0.851505	No
peak_1354	0.263661	0.341186	No
peak_1355	0.797887	0.956134	No
peak_1357	0.499603	0.394446	No
peak_1359	0.860354	0.953393	No
peak_1364	-0.089	0.123155	No
peak_1366	0.275769	0.26018	No
peak_1368	-0.293	0.163571	No
peak_1371	0.576167	0.525285	No
peak_1372	0.313706	0.327661	No
peak_1373	0.587886	0.554658	No
peak_1377	0.130998	0.20515	No
peak_1378	0.297538	0.301821	No
peak_1382	0.891253	0.952558	No
peak_1383	0.216046	0.251698	No
peak_1385	0.214054	0.276138	No
peak_1391	0.164567	0.251111	No
peak_1393	0.496101	0.465383	No
peak_1394	-0.0866	0.15919	No
peak_1403	-0.206	0.280575	No
peak_1407	-0.202	0.264083	No
peak_1410	0.757152	0.759688	No
peak_1411	-0.372	0.372671	No
peak_1412	-0.0422	0.217911	No
peak_1414	0.241754	0.289754	No
peak_1416	0.0485866	0.220926	No
peak_1418	-0.0319	0.217014	No
peak_1420	0.550373	0.458403	No
peak_1424	0.352808	0.354474	No
peak_1434	-0.0107	0.213657	No
peak_1435	-0.43	0.285	No
peak_1437	0.0563446	0.219158	No
peak_1444	0.552833	0.451097	No
peak_1446	0.547347	0.555952	No
peak_1452	-0.0836	0.226077	No
peak_1573	0.357378	0.13431	No
peak_1575	-0.171	0.241988	No
peak_1579	-0.246	0.143328	No
peak_1583	0.689317	0.654849	No
peak_1584	0.155619	0.208347	No
peak_1590	0.526698	0.122948	No
peak_1596	0.136475	0.231413	No
peak_1599	0.0787833	0.228443	No
peak_1601	0.237018	0.293677	No
peak_1602	0.53653	0.468498	No
peak_1606	-0.0641	0.223082	No
peak_1607	0.410326	0.292755	No
peak_1609	0.39803	0.268636	No
peak_1610	0.300781	0.294626	No
peak_1613	0.286206	0.182118	No
peak_1614	0.233791	0.239056	No
peak_1620	0.864086	0.372649	No
peak_1622	1.16125	0.868984	No
peak_1624	0.588144	0.811303	No
peak_1630	1.08561	1.03067	No
peak_1631	0.382631	0.322286	No
peak_1636	0.832288	0.806793	No
peak_1637	0.691213	0.489711	No
peak_1639	0.739741	0.639143	No
peak_1641	0.396383	0.292244	No
peak_1642	0.750269	0.211782	No
peak_1644	0.866565	0.744783	No
peak_1645	0.679758	0.46387	No
peak_1649	0.23927	0.24598	No
peak_1651	1.00303	0.999867	No
peak_1652	0.648047	0.486222	No
peak_1653	0.746521	0.697349	No
peak_1656	0.733227	0.277172	No
peak_1659	0.904014	1.19115	No
peak_1660	0.61252	0.469523	No
peak_1663	0.832444	0.827636	No
peak_1665	0.64507	0.622622	No
peak_1667	0.598555	0.444756	No
peak_1668	0.847594	0.771255	No
peak_1671	0.477794	0.400377	No
peak_1675	0.832976	1.05924	No
peak_1681	0.388247	0.402394	No
peak_1683	-0.432	0.298329	No
peak_1689	0.473183	0.322593	No
peak_1692	0.237526	0.245901	No
peak_1693	0.338826	0.314773	No
peak_1694	0.896496	0.642542	No
peak_1698	0.434466	0.343866	No
peak_1699	0.467638	0.397718	No
peak_1703	0.858373	0.830395	No
peak_1704	0.744079	0.669211	No
peak_1712	0.822709	0.793708	No
peak_1713	0.629154	0.464429	No
peak_1715	0.638453	0.48397	No
peak_1717	0.6769	0.831828	No
peak_1718	0.693139	0.572551	No
peak_1723	0.705589	0.683031	No
peak_1724	0.755872	0.580622	No
peak_1726	0.240771	0.242935	No
peak_1727	0.466242	0.33432	No
peak_1728	0.678509	0.418864	No
peak_1730	0.831429	0.155948	No
peak_1738	0.627731	0.523002	No
peak_1741	0.666864	0.588386	No
peak_1743	0.55791	0.397522	No
peak_1745	0.812942	0.697048	No
peak_1746	1.08492	1.06537	No
peak_1748	1.04855	1.3651	No
peak_1749	0.625683	0.371751	No
peak_1751	0.916521	0.704311	No
peak_1755	0.701713	0.19317	No
peak_1760	-0.316	0.314696	No
peak_1761	0.346522	0.31235	No
peak_1764	0.811615	0.785614	No
peak_1768	0.579868	0.538388	No
peak_1769	0.757617	0.680466	No
peak_1770	1.23913	0.889176	No
peak_1772	0.701442	0.73745	No
peak_1774	0.600723	0.428653	No
peak_1776	0.514061	0.38967	No
peak_1780	0.566504	0.420221	No
peak_1782	0.704176	0.397279	No
peak_1784	0.505242	0.376885	No
peak_1785	0.56226	0.293433	No
peak_1786	0.488924	0.373135	No
peak_1790	0.510689	0.361823	No
peak_1791	0.182879	0.25123	No
peak_1793	1.13901	1.5273	No
peak_1794	0.730074	0.662154	No
peak_1796	0.428246	0.405302	No
peak_1799	0.600332	0.460432	No
peak_1800	0.928152	0.872425	No
peak_1803	0.430005	0.325628	No
peak_1805	1.06886	1.22795	No
peak_1807	1.08955	1.3651	No
peak_1811	0.610727	0.531535	No
peak_1818	0.691807	0.701235	No
peak_1830	0.308179	0.253445	No
peak_1840	0.772315	0.395483	No
peak_1842	0.593897	0.446842	No
peak_1844	0.585633	0.423811	No
peak_1846	0.647159	0.399888	No
peak_1856	0.618752	0.647994	No
peak_1858	0.742954	0.642813	No
peak_1860	0.579102	0.525665	No
peak_1863	0.511456	0.508934	No
peak_1869	0.932069	0.92187	No
peak_1874	0.994614	0.926649	No
peak_1893	0.145955	0.248604	No
peak_1895	0.0886197	0.229259	No
peak_1907	-0.129	0.254449	No
peak_1909	0.168481	0.258287	No
peak_1910	-0.255	0.13787	No
peak_1916	0.164126	0.258303	No
peak_1918	0.133078	0.150772	No
peak_1925	-0.351	0.328281	No
peak_1926	-0.49	0.462211	No
peak_1927	-0.231	0.268994	No
peak_1928	0.299419	0.30462	No
peak_1930	-0.0551	0.221175	No
peak_1931	0.321857	0.351142	No
peak_1933	-0.372	0.451995	No
peak_1934	0.360205	0.322407	No
peak_1937	0.375622	0.390659	No
peak_1942	-0.0507	0.222473	No
peak_1947	0.231267	0.302749	No
peak_1950	0.30418	0.263342	No
peak_1951	0.0939487	0.228383	No
peak_1954	-0.184	0.270076	No
peak_1955	0.50357	0.424909	No
peak_1958	0.215892	0.291282	No
peak_1962	0.0497052	0.202638	No
peak_1963	0.11047	0.234997	No
peak_1967	0.129771	0.245679	No
peak_1971	0.0229989	0.215933	No
peak_1976	0.525192	0.547146	No
peak_1977	-0.0525	0.164899	No
peak_1983	-0.298	0.32803	No
peak_1985	0.205764	0.261023	No
peak_1986	0.0244301	0.216384	No
peak_1987	1.61056	0.211782	No
peak_1989	-0.161	0.2602	No
peak_1992	0.155505	0.259816	No
peak_1997	0.249278	0.342449	No
peak_2000	-0.112	0.21292	No
peak_2007	0.284699	0.318315	No
peak_2013	0.291109	0.302631	No
peak_2014	-0.0919	0.493235	No
peak_2019	0.248569	0.287193	No
peak_2021	-0.487	0.140143	No
peak_2024	0.313433	0.313141	No
peak_2028	0.0208461	0.158546	No
peak_2032	0.315399	0.301484	No
peak_2035	-0.0492	0.220591	No
peak_2037	-0.0254	0.202269	No
peak_2041	0.21619	0.283912	No
peak_2046	0.427624	0.458152	No
peak_2047	0.302693	0.262478	No
peak_2051	-0.329	0.270536	No
peak_2052	0.19789	0.259873	No
peak_2054	-0.354	0.251794	No
peak_2061	-0.314	0.28447	No
peak_2066	0.244821	0.29673	No
peak_2069	-0.662	1.19719	No
peak_2070	0.0759725	0.229526	No
peak_2073	-0.116	0.231596	No
peak_2076	0.302863	0.143229	No
peak_2079	0.163055	0.26135	No
peak_2080	0.019684	0.144978	No
peak_2087	-0.14	0.238902	No
peak_2089	0.211788	0.271487	No
peak_2092	0.468239	0.451419	No
peak_2093	0.334314	0.314342	No
peak_2099	0.215274	0.26738	No
peak_2106	0.042183	0.138873	No
peak_2113	0.348692	0.315367	No
peak_2117	0.402043	0.379707	No
peak_2120	-0.146	0.160821	No
peak_2124	0.477545	0.221448	No
peak_2125	0.783476	0.838934	No
peak_2126	0.807681	0.763263	No
peak_2127	0.552987	0.430982	No
peak_2128	-0.286	0.282875	No
peak_2140	0.534537	0.409391	No
peak_2142	0.78423	0.70251	No
peak_2144	0.194035	0.202256	No
peak_2146	0.523457	0.309209	No
peak_2150	0.582035	0.357094	No
peak_2152	-0.149	0.235925	No
peak_2154	0.559316	0.450404	No
peak_2158	0.672739	0.39058	No
peak_2160	0.623443	0.483571	No
peak_2162	0.490103	0.405878	No
peak_2163	0.312323	0.302233	No
peak_2172	0.60997	0.529897	No
peak_2173	-0.419	0.288016	No
peak_2176	0.841606	0.817357	No
peak_2177	1.16029	1.39601	No
peak_2181	0.626216	0.612051	No
peak_2185	0.139049	0.230289	No
peak_2186	-0.196	0.243956	No
peak_2187	-0.214	0.150915	No
peak_2188	-0.0578	0.219911	No
peak_2189	0.249779	0.280348	No
peak_2190	0.853027	0.765189	No
peak_2191	0.502354	0.431441	No
peak_2199	0.0926907	0.211782	No
peak_2200	0.694551	0.645688	No
peak_2201	-0.165	0.211782	No
peak_2210	0.392471	0.493341	No
peak_2215	-0.0891	0.225015	No
peak_2217	-0.377	0.303719	No
peak_2228	0.0990989	0.234633	No
peak_2230	0.129873	0.13674	No
peak_2232	0.529671	0.516989	No
peak_2240	0.560685	0.473147	No
peak_2241	0.097994	0.229568	No
peak_2242	0.250816	0.464462	No
peak_2243	0.346001	0.334619	No
peak_2248	0.596702	0.480097	No
peak_2251	0.0242893	0.181209	No
peak_2256	0.268215	0.306246	No
peak_2269	-0.0206	0.215363	No
peak_2272	-0.242	0.274865	No
peak_2276	0.373184	0.362119	No
peak_2278	0.113316	0.131088	No
peak_2281	-0.491	0.320445	No
peak_2283	0.237907	0.268395	No
peak_2284	-0.324	0.3143	No
peak_2290	0.341439	0.305659	No
peak_2294	0.0744495	0.229685	No
peak_2298	0.174076	0.193872	No
peak_2299	0.389599	0.37126	No
peak_2300	-0.126	0.51901	No
peak_2303	0.351291	0.346105	No
peak_2306	0.550216	0.608278	No
peak_2308	0.557703	0.48509	No
peak_2310	0.321011	0.320096	No
peak_2314	-0.504	0.382868	No
peak_2319	0.42476	0.251895	No
peak_2321	-0.0263	0.21669	No
peak_2325	0.580864	0.621842	No
peak_2327	0.0193664	0.214915	No
peak_2331	0.122583	0.172343	No
peak_2333	0.773221	0.946293	No
peak_2334	0.758359	0.666404	No
peak_2338	1.02481	0.971747	No
peak_2341	0.646625	0.437268	No
peak_2343	0.578214	0.591365	No
peak_2345	0.123814	0.242742	No
peak_2349	0.363505	0.406242	No
peak_2356	0.50759	0.511228	No
peak_2360	0.317204	0.367854	No
peak_2362	0.532242	0.484278	No
peak_2364	0.578427	0.538379	No
peak_2367	0.615922	0.65071	No
peak_2368	0.578936	0.56831	No
peak_2369	0.363027	0.357839	No
peak_2376	0.80305	0.421323	No
peak_2377	-0.23	0.268769	No
peak_2384	0.467394	0.408823	No
peak_2386	0.332618	0.360184	No
peak_2389	0.317687	0.319105	No
peak_2390	0.340821	0.314194	No
peak_2394	0.408178	0.375033	No
peak_2399	0.500721	0.398668	No
peak_2400	0.0353801	0.353912	No
peak_2402	0.636563	0.656029	No
peak_2404	-0.105	0.231976	No
peak_2411	0.55049	0.535938	No
peak_2413	0.426914	0.277009	No
peak_2419	-0.061	0.224607	No
peak_2420	0.313386	0.244686	No
peak_2422	0.286375	0.290734	No
peak_2424	-0.0971	0.228443	No
peak_2427	-0.393	0.342003	No
peak_2428	0.623897	0.435299	No
peak_2429	0.350635	0.223664	No
peak_2432	0.847652	0.757205	No
peak_2437	-0.55	0.466288	No
peak_2438	0.399728	0.287029	No
peak_2439	0.0701333	0.167523	No
peak_2444	0.346698	0.335533	No
peak_2445	0.573096	0.460487	No
peak_2447	0.539905	0.399097	No
peak_2450	-0.365	0.210387	No
peak_2455	0.329788	0.294391	No
peak_2456	0.471067	0.428899	No
peak_2459	0.330697	0.344231	No
peak_2460	0.518011	0.499493	No
peak_2462	-0.152	0.24815	No
peak_2463	-0.0106	0.213382	No
peak_2464	0.224427	0.300498	No
peak_2468	-0.255	0.27078	No
peak_2474	0.553543	0.591124	No
peak_2475	0.0611546	0.224119	No
peak_2480	-0.203	0.321528	No
peak_2483	-0.552	0.426388	No
peak_2485	0.226754	0.279193	No
peak_2486	0.332577	0.291372	No
peak_2490	-0.291	0.299462	No
peak_2492	0.228115	0.186817	No
peak_2493	0.242259	0.299283	No
peak_2496	0.347841	0.320438	No
peak_2497	0.621248	0.488963	No
peak_2498	-0.0128	0.266361	No
peak_2508	0.263406	0.292382	No
peak_2511	-0.599	0.474055	No
peak_2512	0.322206	0.351218	No
peak_2513	-0.0679	0.144085	No
peak_2515	0.256998	0.309521	No
peak_2519	0.290784	0.339473	No
peak_2521	0.193547	0.257156	No
peak_2524	-0.276	0.206098	No
peak_2530	-0.028	0.215032	No
peak_2531	0.201866	0.272595	No
peak_2532	0.554288	0.686668	No
peak_2533	0.20404	0.27939	No
peak_2536	0.548827	0.326668	No
peak_2537	0.434844	0.415862	No
peak_2546	0.845913	0.940701	No
peak_2547	0.74963	0.637123	No
peak_2548	-0.0881	0.184371	No
peak_2564	0.29662	0.275409	No
peak_2566	0.631963	0.488448	No
peak_2570	-0.274	0.258315	No
peak_2572	-0.294	0.287019	No
peak_2573	0.0929434	0.229648	No
peak_2574	-0.0457	0.218134	No
peak_2576	0.382339	0.384004	No
peak_2577	0.823518	0.784809	No
peak_2579	0.79518	0.840253	No
peak_2580	0.6496	0.602509	No
peak_2581	0.847096	0.946293	No
peak_2583	0.608032	0.308329	No
peak_2586	0.0196031	0.214767	No
peak_2587	-0.0985	0.222157	No
peak_2589	0.015458	0.214018	No
peak_2593	0.527074	0.517148	No
peak_2594	0.141106	0.287667	No
peak_2599	-0.587	0.524494	No
peak_2601	-0.114	0.097761	No
peak_2602	-0.295	0.269801	No
peak_2611	0.61608	0.525607	No
peak_2612	0.930679	1.10385	No
peak_2613	0.150404	0.244659	No
peak_2616	0.340756	0.321734	No
peak_2622	-0.618	0.332711	No
peak_2625	0.518277	0.425036	No
peak_2629	-0.39	0.535101	No
peak_2631	0.570314	0.553065	No
peak_2637	-0.0188	0.214685	No
peak_2639	0.294356	0.310853	No
peak_2642	-0.0468	0.219911	No
peak_2644	-0.421	0.33037	No
peak_2645	0.453319	0.357663	No
peak_2647	0.00524949	0.212607	No
peak_2648	-0.193	0.266991	No
peak_2655	-0.0307	0.217702	No
peak_2656	-0.0561	0.222498	No
peak_2662	0.0243385	0.17678	No
peak_2667	0.79544	0.956391	No
peak_2673	0.269363	0.423858	No
peak_2674	-0.676	0.664693	No
peak_2680	-0.01	0.194558	No
peak_2681	0.337604	0.275051	No
peak_2685	-0.259	0.255561	No
peak_2686	-0.4	0.443057	No
peak_2689	0.0114616	0.213168	No
peak_2690	0.1992	0.271615	No
peak_2691	0.224197	0.275476	No
peak_2693	0.231471	0.315938	No
peak_2694	0.041339	0.160651	No
peak_2701	0.460529	0.49015	No
peak_2704	-0.381	0.211782	No
peak_2705	0.503712	0.500935	No
peak_2706	0.404934	0.284431	No
peak_2707	0.432502	0.427396	No
peak_2709	0.234532	0.282047	No
peak_2711	0.509622	0.491156	No
peak_2714	0.341106	0.357859	No
peak_2720	0.462787	0.434862	No
peak_2727	0.276876	0.32755	No
peak_2731	-1.17	1.12644	No
peak_2734	-0.096	0.353368	No
peak_2736	0.394996	0.301792	No
peak_2744	0.453919	0.350331	No
peak_2746	0.640769	0.684047	No
peak_2754	0.161048	0.259368	No
peak_2787	0.718023	0.780273	No
peak_2789	0.303339	0.445722	No
peak_2791	0.017149	0.214816	No
peak_2795	0.451741	0.433704	No
peak_2806	-0.214	0.262707	No
peak_2807	-0.238	0.249384	No
peak_2812	-9.47e-05	0.236663	No
peak_2817	0.452722	0.353111	No
peak_2818	0.304376	0.273562	No
peak_2824	0.462472	0.442691	No
peak_2828	0.312473	0.327487	No
peak_2832	0.570828	0.600974	No
peak_2834	-0.223	0.281478	No
peak_2841	0.42341	0.388915	No
peak_2842	-0.144	0.239073	No
peak_2847	0.300134	0.262472	No
peak_2856	0.0709005	0.227113	No
peak_2858	-0.366	0.366262	No
peak_2859	-0.0916	0.232026	No
peak_2860	-0.74	0.507693	No
peak_2863	-0.0626	0.226255	No
peak_2866	0.0484297	0.222173	No
peak_2867	-0.261	0.300318	No
peak_2870	-0.0808	0.124388	No
peak_2872	0.350783	0.321533	No
peak_2875	0.322575	0.331026	No
peak_2884	-0.286	0.211782	No
peak_2889	0.18923	0.269304	No
peak_2892	0.258619	0.296052	No
peak_2894	-0.244	0.240878	No
peak_2905	0.380891	0.338923	No
peak_2907	0.374849	0.3614	No
peak_2908	0.333238	0.333146	No
peak_2913	0.659273	0.74967	No
peak_2914	0.376443	0.355062	No
peak_2916	0.915102	0.211782	No
peak_2917	-0.144	0.232905	No
peak_2918	0.353698	0.33011	No
peak_2919	-0.647	0.577415	No
peak_2921	0.445911	0.338832	No
peak_2922	0.706877	0.575168	No
peak_2923	0.307388	0.282267	No
peak_2925	0.71176	0.901619	No
peak_2935	0.5809	0.362476	No
peak_2938	0.552145	0.514597	No
peak_2939	0.74803	0.721474	No
peak_2941	0.76674	0.59145	No
peak_2943	0.53891	0.335341	No
peak_2957	0.506169	0.42146	No
peak_2958	-0.132	0.172175	No
peak_2959	0.559876	0.514732	No
peak_2961	0.640439	0.525544	No
peak_2967	0.317471	0.295295	No
peak_2968	-0.154	0.21481	No
peak_2969	0.358014	0.302613	No
peak_2972	0.833812	1.47135	No
peak_2974	0.444755	0.307223	No
peak_2975	0.332338	0.291194	No
peak_2976	-0.0939	0.226333	No
peak_2977	0.589536	0.484775	No
peak_2981	0.257933	0.266476	No
peak_2982	1.16923	1.29295	No
peak_2983	0.361368	0.319629	No
peak_2984	0.427917	0.397652	No
peak_2986	0.0950506	0.280487	No
peak_2987	-0.446	0.354213	No
peak_2989	0.61304	0.476255	No
peak_2992	0.652092	0.574815	No
peak_2999	0.20613	0.262814	No
peak_3001	0.54638	0.458322	No
peak_3005	-0.022	0.215264	No
peak_3007	0.914022	1.01772	No
peak_3010	0.809141	0.742941	No
peak_3013	-0.573	0.22267	No
peak_3014	-0.0195	0.188496	No
peak_3018	0.390255	0.347202	No
peak_3020	0.777718	0.811026	No
peak_3024	0.517539	0.510555	No
peak_3028	0.260781	0.234217	No
peak_3030	-0.00816	0.204082	No
peak_3031	0.897791	0.72902	No
peak_3032	-0.167	0.163792	No
peak_3033	0.51122	0.211782	No
peak_3038	-0.949	0.496449	No
peak_3041	0.165314	0.239244	No
peak_3042	0.621276	0.542804	No
peak_3053	0.07666	0.225757	No
peak_3056	0.365485	0.383902	No
peak_3066	-0.114	0.148971	No
peak_3067	0.0331609	0.16384	No
peak_3076	0.456425	0.400286	No
peak_3077	0.266355	0.388703	No
peak_3089	0.287592	0.331625	No
peak_3090	0.696472	0.84689	No
peak_3100	0.0640842	0.225482	No
peak_3107	0.259039	0.304786	No
peak_3110	0.377009	0.373725	No
peak_3113	0.389475	0.203867	No
peak_3118	0.0275936	0.158767	No
peak_3119	0.406331	0.410879	No
peak_3120	0.250223	0.294111	No
peak_3126	0.353984	0.319228	No
peak_3127	0.0949599	0.227711	No
peak_3129	0.0663377	0.227119	No
peak_3131	0.322281	0.323065	No
peak_3133	0.23684	0.288699	No
peak_3134	-0.0194	0.215531	No
peak_3138	0.277986	0.294233	No
peak_3140	0.192802	0.215142	No
peak_3141	0.290944	0.304321	No
peak_3143	0.243772	0.190462	No
peak_3145	0.484983	0.280532	No
peak_3153	0.263665	0.2994	No
peak_3155	0.366257	0.398742	No
peak_3159	0.613738	0.211782	No
peak_3160	-0.52	0.336238	No
peak_3163	0.127754	0.2442	No
peak_3168	0.249541	0.293848	No
peak_3175	0.903536	0.269606	No
peak_3179	0.904945	1.02787	No
peak_3180	0.660322	0.6059	No
peak_3181	0.617796	0.883628	No
peak_3182	0.937799	0.917167	No
peak_3184	0.629661	0.331569	No
peak_3187	0.950587	0.703049	No
peak_3189	0.372996	0.420556	No
peak_3191	0.907983	0.920042	No
peak_3193	0.106567	0.235588	No
peak_3195	0.778192	0.59691	No
peak_3198	0.646017	0.6537	No
peak_3199	0.0596713	0.218497	No
peak_3206	0.524278	0.572593	No
peak_3208	0.415948	0.390162	No
peak_3213	0.498791	0.462213	No
peak_3214	0.876564	0.958767	No
peak_3215	0.104527	0.16567	No
peak_3218	0.930928	1.04159	No
peak_3219	0.414109	0.331042	No
peak_3220	0.576321	0.331545	No
peak_3223	0.810667	0.803127	No
peak_3224	0.599273	0.364211	No
peak_3226	0.144013	0.236688	No
peak_3227	0.523421	0.450373	No
peak_3229	0.536571	0.373691	No
peak_3230	0.662689	0.547557	No
peak_3231	0.594896	0.480252	No
peak_3234	0.892971	1.07427	No
peak_3235	0.644445	0.669234	No
peak_3238	0.000489023	0.45866	No
peak_3239	0.576177	0.548557	No
peak_3241	0.856987	0.723564	No
peak_3244	0.865552	0.730592	No
peak_3245	0.724623	0.495109	No
peak_3249	0.480204	0.504148	No
peak_3250	0.68861	0.515787	No
peak_3253	0.285544	0.301669	No
peak_3255	0.479324	0.393165	No
peak_3256	1.14978	1.55965	No
peak_3259	1.06482	1.37656	No
peak_3263	0.618862	0.592426	No
peak_3265	0.336164	0.317605	No
peak_3266	0.507723	0.456291	No
peak_3268	0.64242	0.590703	No
peak_3276	-0.137	0.140317	No
peak_3282	-0.128	0.363563	No
peak_3286	0.346092	0.273016	No
peak_3287	0.0368122	0.215655	No
peak_3288	-0.504	0.395275	No
peak_3291	0.450865	0.428777	No
peak_3303	0.798425	0.827772	No
peak_3305	0.647678	0.657517	No
peak_3306	-0.395	0.174201	No
peak_3308	0.620936	0.560335	No
peak_3310	-0.465	0.298629	No
peak_3313	0.212829	0.174453	No
peak_3314	0.771036	0.767832	No
peak_3316	-0.0551	0.219655	No
peak_3318	0.401169	0.392315	No
peak_3327	0.0435916	0.219287	No
peak_3329	0.359223	0.172615	No
peak_3333	-0.0901	0.087446	No
peak_3334	-0.0773	0.225252	No
peak_3337	0.620252	0.596051	No
peak_3350	0.268811	0.323954	No
peak_3351	0.546565	0.389718	No
peak_3358	0.734794	0.211782	No
peak_3360	0.641385	0.535291	No
peak_3361	0.273548	0.228821	No
peak_3364	-0.265	0.257378	No
peak_3368	0.580937	0.579593	No
peak_3369	0.239838	0.238805	No
peak_3370	1.10294	1.11191	No
peak_3371	0.834039	0.77265	No
peak_3376	0.744307	0.211782	No
peak_3385	0.215642	0.276472	No
peak_3386	2.04164	4.93256	No
peak_3389	0.609275	0.56202	No
peak_3392	0.371501	0.26796	No
peak_3396	0.149529	0.10449	No
peak_3403	0.391988	0.254977	No
peak_3404	0.681669	0.603225	No
peak_3405	0.230699	0.256067	No
peak_3408	-0.127	0.153929	No
peak_3410	0.854068	0.693415	No
peak_3412	0.74946	0.71402	No
peak_3417	0.191999	0.257384	No
peak_3418	0.282034	0.230108	No
peak_3424	0.241739	0.265727	No
peak_3434	0.522438	0.455073	No
peak_3436	0.571634	0.511151	No
peak_3443	0.29126	0.20505	No
peak_3444	0.0116508	0.144976	No
peak_3447	0.726543	0.594088	No
peak_3453	0.735281	0.787135	No
peak_3458	-1.98	1.30316	No
peak_3463	1.06448	0.985626	No
peak_3464	0.826717	0.690184	No
peak_3466	0.788378	0.588345	No
peak_3469	0.946503	0.9115	No
peak_3471	0.798742	0.58557	No
peak_3481	0.785127	0.60632	No
peak_3504	0.438708	0.293517	No
peak_3506	0.996691	0.47208	No
peak_3507	1.05869	1.08029	No
peak_3510	0.285071	0.274893	No
peak_3517	0.702517	0.331802	No
peak_3518	0.737116	0.654187	No
peak_3520	0.790238	0.563234	No
peak_3522	0.635578	0.420934	No
peak_3531	0.714866	0.502912	No
peak_3532	0.771548	0.639298	No
peak_3533	0.904623	0.770766	No
peak_3534	0.432667	0.278085	No
peak_3535	0.401743	0.306828	No
peak_3537	0.912438	0.949562	No
peak_3539	1.00803	0.996489	No
peak_3543	0.640091	0.441921	No
peak_3545	1.34876	1.13008	No
peak_3546	0.742994	0.669719	No
peak_3549	0.70315	0.782014	No
peak_3551	1.30578	2.01805	No
peak_3553	0.734908	0.937313	No
peak_3557	0.455168	0.401488	No
peak_3567	0.447836	0.330333	No
peak_3569	0.347242	0.316441	No
peak_3570	0.605311	0.607201	No
peak_3571	0.850227	0.46416	No
peak_3581	0.692151	0.558907	No
peak_3582	0.258648	0.198402	No
peak_3583	0.243506	0.205791	No
peak_3585	0.83156	0.3954	No
peak_3592	0.32306	0.273546	No
peak_3605	0.75993	0.626605	No
peak_3614	0.12024	0.234876	No
peak_3615	0.875654	0.666113	No
peak_3619	-0.0395	0.177227	No
peak_3630	0.0885067	0.223699	No
peak_3637	0.610605	0.524034	No
peak_3639	0.79877	0.97201	No
peak_3641	-1.27	0.201477	No
peak_3642	0.00757252	0.201275	No
peak_3643	0.733715	0.881799	No
peak_3648	-0.0523	0.220791	No
peak_3649	0.0577621	0.22242	No
peak_3657	-0.363	0.2866	No
peak_3664	0.41619	0.429256	No
peak_3665	0.184699	0.258946	No
peak_3670	0.341108	0.430072	No
peak_3671	-0.0657	0.22022	No
peak_3672	0.25935	0.307892	No
peak_3678	0.586199	0.584645	No
peak_3679	0.300267	0.318634	No
peak_3682	0.0854042	0.231073	No
peak_3683	0.878909	0.148407	No
peak_3685	0.658984	0.603054	No
peak_3686	0.619338	0.613602	No
peak_3687	-0.00233	0.212105	No
peak_3688	0.586041	0.476716	No
peak_3691	1.0455	1.33373	No
peak_3693	0.282902	0.205528	No
peak_3694	0.154938	0.232923	No
peak_3695	0.822402	0.874992	No
peak_3696	0.56033	0.647882	No
peak_3699	-0.137	0.235263	No
peak_3706	0.566198	0.492173	No
peak_3707	0.0726747	0.163628	No
peak_3710	0.580477	0.542953	No
peak_3711	0.677367	0.661281	No
peak_3713	0.630484	0.55517	No
peak_3714	0.394068	0.311917	No
peak_3717	0.387979	0.387458	No
peak_3718	0.59365	0.354724	No
peak_3725	0.674847	0.499603	No
peak_3727	0.618973	0.766669	No
peak_3730	0.548929	0.633495	No
peak_3732	0.286572	0.29727	No
peak_3733	0.182469	0.256794	No
peak_3735	-0.000556	0.211844	No
peak_3748	-0.414	0.298619	No
peak_3749	-0.0587	0.223731	No
peak_3750	0.32936	0.325628	No
peak_3758	-0.166	0.251383	No
peak_3760	-0.694	0.127942	No
peak_3761	0.583038	0.477952	No
peak_3768	0.187365	0.265167	No
peak_3772	-0.6	0.519079	No
peak_3775	0.0235845	0.21592	No
peak_3791	-0.395	0.283949	No
peak_3792	-0.096	0.231119	No
peak_3802	-0.33	0.224511	No
peak_3805	0.360383	0.357734	No
peak_3809	0.824784	0.731284	No
peak_3810	0.598416	0.531893	No
peak_3812	0.282587	0.29924	No
peak_3815	0.738466	0.689362	No
peak_3817	0.797723	0.533392	No
peak_3818	0.966434	1.02206	No
peak_3819	0.605587	0.526269	No
peak_3820	0.371031	0.30707	No
peak_3822	0.366427	0.344533	No
peak_3824	0.226254	0.20564	No
peak_3825	0.477219	0.41045	No
peak_3827	0.479708	0.464571	No
peak_3829	0.317156	0.255116	No
peak_3831	0.376321	0.391691	No
peak_3834	0.663898	0.637841	No
peak_3842	-0.161	0.0913208	No
peak_3843	0.23855	0.281409	No
peak_3844	0.322408	0.305012	No
peak_3845	-0.579	0.333975	No
peak_3848	-0.101	0.159519	No
peak_3866	0.203614	0.268182	No
peak_3869	-0.291	0.30078	No
peak_3873	0.133392	0.31939	No
peak_3876	-0.0151	0.213443	No
peak_3877	0.620703	0.477252	No
peak_3882	0.810752	0.714597	No
peak_3885	0.530142	0.438474	No
peak_3886	0.581061	0.299975	No
peak_3889	0.394969	0.322585	No
peak_3895	0.111013	0.165738	No
peak_3897	0.391855	0.31608	No
peak_3899	-0.338	0.236853	No
peak_3901	0.777734	0.577992	No
peak_3903	0.664162	0.65268	No
peak_3904	0.651703	0.569781	No
peak_3906	0.373613	0.443218	No
peak_3908	0.699445	0.631039	No
peak_3911	0.127725	0.112567	No
peak_3913	0.299913	0.284036	No
peak_3914	0.431917	0.364556	No
peak_3915	0.716241	0.561116	No
peak_3916	1.06957	1.06239	No
peak_3923	0.0794711	0.238733	No
peak_3924	0.904985	0.942541	No
peak_3927	-0.466	0.13431	No
peak_3944	0.260259	0.297535	No
peak_3946	-0.0458	0.219518	No
peak_3955	0.0541337	0.141797	No
peak_3960	0.687449	0.654275	No
peak_3962	0.0261943	0.216479	No
peak_3965	0.414049	0.318899	No
peak_3967	0.183631	0.264838	No
peak_3971	0.0480201	0.218822	No
peak_3973	0.462815	0.390902	No
peak_3977	-0.352	0.301196	No
peak_3979	0.494105	0.436408	No
peak_3980	0.629561	0.649244	No
peak_3984	-0.124	0.155792	No
peak_3988	0.455079	0.382451	No
peak_3992	0.0283392	0.157025	No
peak_3994	0.797047	0.662355	No
peak_3997	0.357857	0.221274	No
peak_4004	0.675454	0.542324	No
peak_4011	1.01392	0.931455	No
peak_4012	0.440316	0.496507	No
peak_4013	0.678693	0.586232	No
peak_4014	1.08778	1.10208	No
peak_4018	0.402986	0.388776	No
peak_4019	0.268331	0.332227	No
peak_4031	0.741715	0.565263	No
peak_4032	0.424207	0.263206	No
peak_4035	0.880039	0.842683	No
peak_4036	0.869347	0.759075	No
peak_4037	1.04162	1.19277	No
peak_4038	0.979691	0.781404	No
peak_4039	0.249011	0.275622	No
peak_4041	1.07695	1.07036	No
peak_4042	0.858683	0.760962	No
peak_4043	0.569158	0.554793	No
peak_4044	0.964226	1.0305	No
peak_4047	1.22114	1.42579	No
peak_4048	0.7765	0.656476	No
peak_4049	0.192812	0.249654	No
peak_4050	1.02813	1.07602	No
peak_4053	-0.0436	0.227001	No
peak_4057	0.711398	0.761837	No
peak_4060	0.640694	0.330956	No
peak_4062	1.06217	0.987138	No
peak_4063	0.739837	0.532068	No
peak_4068	0.123688	0.111849	No
peak_4070	0.702358	0.62669	No
peak_4071	0.84115	0.303383	No
peak_4075	0.6777	0.644977	No
peak_4078	0.324385	0.203874	No
peak_4080	0.869644	1.14967	No
peak_4081	1.37637	1.36788	No
peak_4082	0.916152	0.798716	No
peak_4083	0.893384	0.793157	No
peak_4086	1.17092	1.48641	No
peak_4089	0.997582	0.707893	No
peak_4090	0.783446	0.641809	No
peak_4092	0.0747478	0.22256	No
peak_4093	0.732055	0.548824	No
peak_4095	0.444409	0.356018	No
peak_4097	0.638412	0.469936	No
peak_4102	0.476684	0.405347	No
peak_4107	0.6085	0.536895	No
peak_4109	0.547679	0.400393	No
peak_4111	0.938096	0.799686	No
peak_4113	1.15705	1.23574	No
peak_4119	1.35619	0.570725	No
peak_4123	0.903656	0.988752	No
peak_4126	0.884076	0.914437	No
peak_4127	0.756098	0.69335	No
peak_4128	0.754552	0.641912	No
peak_4130	1.1237	0.900217	No
peak_4133	0.853427	0.643908	No
peak_4137	0.727554	0.953572	No
peak_4138	0.930107	0.8868	No
peak_4144	0.541992	0.393166	No
peak_4146	0.719477	0.717958	No
peak_4149	0.53305	0.291029	No
peak_4152	0.758513	0.544128	No
peak_4153	-0.24	0.13815	No
peak_4154	0.799319	0.448334	No
peak_4157	0.135176	0.176537	No
peak_4160	1.09855	1.24666	No
peak_4161	1.36274	1.47311	No
peak_4162	0.603016	0.142352	No
peak_4164	0.816114	0.567626	No
peak_4165	0.270772	0.159279	No
peak_4167	0.927089	0.982092	No
peak_4168	0.708679	0.961504	No
peak_4169	0.749296	0.344268	No
peak_4170	0.552092	0.362731	No
peak_4171	0.751001	0.580925	No
peak_4172	0.235201	0.504615	No
peak_4175	0.815015	0.653303	No
peak_4176	1.43693	1.62906	No
peak_4177	1.0099	1.09789	No
peak_4178	0.805788	0.674664	No
peak_4179	1.0584	0.948793	No
peak_4181	1.12578	1.08943	No
peak_4183	0.934199	0.753049	No
peak_4185	0.784559	0.592782	No
peak_4187	0.312247	0.2564	No
peak_4192	0.959543	0.903407	No
peak_4195	0.619765	0.462268	No
peak_4196	0.98118	1.01342	No
peak_4197	0.794287	0.623337	No
peak_4198	0.402764	0.165974	No
peak_4200	0.724494	0.429269	No
peak_4203	0.281403	0.727419	No
peak_4204	1.15348	1.44397	No
peak_4205	0.971293	1.19538	No
peak_4206	0.114523	0.495513	No
peak_4207	0.965664	0.900085	No
peak_4209	1.06183	0.941218	No
peak_4210	1.09914	1.13117	No
peak_4211	0.980272	0.988669	No
peak_4214	0.399091	0.30466	No
peak_4217	0.360032	0.252619	No
peak_4220	0.532098	0.631707	No
peak_4222	0.656428	0.517838	No
peak_4223	0.377931	0.383508	No
peak_4225	0.440384	0.288973	No
peak_4226	0.90209	0.379609	No
peak_4227	0.833936	0.709545	No
peak_4228	1.04645	0.76645	No
peak_4230	1.01885	0.783158	No
peak_4231	0.989633	0.778546	No
peak_4235	1.13741	1.24082	No
peak_4236	-0.233	0.163601	No
peak_4239	1.15476	1.15723	No
peak_4240	1.03856	1.10035	No
peak_4243	1.13298	1.23876	No
peak_4244	0.637185	0.508158	No
peak_4245	-0.358	0.29571	No
peak_4248	0.86599	0.706836	No
peak_4251	0.621917	0.67772	No
peak_4252	0.0317334	0.388778	No
peak_4255	0.566999	0.50182	No
peak_4256	0.677585	0.959066	No
peak_4258	0.72272	0.511151	No
peak_4259	0.551435	0.395928	No
peak_4266	1.09256	1.22987	No
peak_4270	0.926661	0.939955	No
peak_4271	0.328451	0.234181	No
peak_4275	0.525221	0.334081	No
peak_4284	0.954692	0.831521	No
peak_4286	0.174879	0.211782	No
peak_4288	0.511945	0.255478	No
peak_4292	0.941039	0.940191	No
peak_4294	1.11604	1.30429	No
peak_4295	1.09779	1.10242	No
peak_4298	0.742237	0.564851	No
peak_4300	0.989666	1.06239	No
peak_4303	1.11195	1.07036	No
peak_4304	0.862436	0.686128	No
peak_4306	0.719258	0.63664	No
peak_4312	0.723937	0.707877	No
peak_4313	0.0164295	0.213117	No
peak_4314	0.903843	0.777933	No
peak_4315	0.674905	0.542196	No
peak_4316	1.34687	0.211782	No
peak_4317	0.37623	0.328724	No
peak_4319	0.686156	0.44876	No
peak_4321	0.392774	0.287728	No
peak_4323	0.472537	0.357114	No
peak_4327	0.279059	0.187522	No
peak_4328	0.674778	0.466462	No
peak_4331	0.502915	0.496339	No
peak_4332	0.570508	0.495356	No
peak_4333	0.878344	0.855878	No
peak_4334	0.521184	0.473803	No
peak_4336	0.902393	1.00104	No
peak_4339	0.0811928	0.237592	No
peak_4341	0.573327	0.587525	No
peak_4344	0.353675	0.335964	No
peak_4348	0.0620515	0.30372	No
peak_4350	0.30137	0.346927	No
peak_4353	1.12011	1.2774	No
peak_4354	-0.0994	0.169914	No
peak_4355	0.021583	0.215163	No
peak_4357	0.681366	0.701215	No
peak_4359	0.596302	0.401289	No
peak_4360	0.531673	0.429277	No
peak_4361	0.186773	0.179406	No
peak_4368	0.197069	0.25361	No
peak_4369	0.793222	0.726326	No
peak_4372	0.630779	0.536971	No
peak_4377	0.743713	0.663813	No
peak_4379	0.204559	0.292346	No
peak_4383	0.533083	0.519281	No
peak_4385	0.461154	0.328799	No
peak_4386	-0.377	0.34009	No
peak_4387	0.185042	0.27741	No
peak_4389	0.275649	0.279988	No
peak_4398	0.0911059	0.227172	No
peak_4401	-0.062	0.244703	No
peak_4402	-0.0705	0.228225	No
peak_4404	0.18625	0.236252	No
peak_4405	-0.0118	0.164724	No
peak_4406	-0.0429	0.220613	No
peak_4415	-0.154	0.173509	No
peak_4416	-0.0714	0.226445	No
peak_4417	0.569416	0.495298	No
peak_4419	0.517178	0.487041	No
peak_4420	0.486625	0.467209	No
peak_4423	0.23325	0.301179	No
peak_4424	0.0612614	0.225543	No
peak_4426	0.0820216	0.230465	No
peak_4430	-0.0907	0.233427	No
peak_4443	-0.0123	0.213882	No
peak_4447	0.0938826	0.234586	No
peak_4448	2.25484	0.211782	No
peak_4449	-0.0456	0.108781	No
peak_4452	0.0452498	0.221236	No
peak_4453	-0.214	0.273176	No
peak_4456	0.446812	0.383166	No
peak_4459	2.62491	0.211782	No
peak_4461	0.403642	0.415817	No
peak_4471	0.345956	0.330087	No
peak_4472	0.441615	0.441047	No
peak_4476	0.0635831	0.22197	No
peak_4477	0.521521	0.368215	No
peak_4487	-0.214	0.273021	No
peak_4488	0.129247	0.323712	No
peak_4490	0.185448	0.265831	No
peak_4492	0.168255	0.253584	No
peak_4494	0.519973	0.4984	No
peak_4498	0.410806	0.399807	No
peak_4502	-0.563	0.45026	No
peak_4507	0.0764157	0.255836	No
peak_4511	0.422906	0.38722	No
peak_4525	0.259771	0.29773	No
peak_4541	1.01109	0.827772	No
peak_4542	0.643934	0.539735	No
peak_4543	0.0229652	0.257287	No
peak_4544	-0.116	0.227322	No
peak_4554	0.715588	0.462823	No
peak_4562	0.333465	0.176218	No
peak_4567	0.845368	0.868201	No
peak_4573	0.314612	0.276727	No
peak_4574	0.265013	0.142105	No
peak_4575	0.525346	0.255248	No
peak_4579	1.02474	1.1354	No
peak_4582	0.834154	0.69001	No
peak_4583	0.692659	0.601054	No
peak_4584	0.449566	0.544555	No
peak_4586	0.690211	0.596228	No
peak_4588	0.97669	0.886622	No
peak_4590	0.312535	0.111755	No
peak_4593	0.412847	0.333501	No
peak_4597	0.90492	1.04712	No
peak_4600	0.457001	0.393165	No
peak_4602	0.74864	0.678676	No
peak_4607	0.185078	0.261461	No
peak_4612	0.355914	0.352407	No
peak_4616	-0.187	0.188067	No
peak_4618	0.173044	0.251395	No
peak_4621	-0.0854	0.225048	No
peak_4623	0.751764	0.624021	No
peak_4627	0.111356	0.236229	No
peak_4629	-1.24	1.06461	No
peak_4631	0.392441	0.390433	No
peak_4632	0.405068	0.334141	No
peak_4639	0.414786	0.523054	No
peak_4640	0.229433	0.287928	No
peak_4641	0.260176	0.29247	No
peak_4642	-0.164	0.250373	No
peak_4643	-0.195	0.308259	No
peak_4646	0.145729	0.242835	No
peak_4647	0.148459	0.247962	No
peak_4649	0.411197	0.41549	No
peak_4650	0.277655	0.291875	No
peak_4651	0.605517	0.673921	No
peak_4652	0.790221	0.956962	No
peak_4653	-0.301	0.28147	No
peak_4659	0.0129319	0.21357	No
peak_4662	0.107468	0.23375	No
peak_4667	0.210572	0.146324	No
peak_4676	-0.19	0.246693	No
peak_4677	0.487939	0.442863	No
peak_4680	0.798929	0.676439	No
peak_4681	0.278061	0.277753	No
peak_4691	-0.00484	0.211782	No
peak_4700	-0.0833	0.143164	No
peak_4702	0.269399	0.509909	No
peak_4713	0.0875465	0.225536	No
peak_4718	0.717996	0.608051	No
peak_4719	0.807121	0.712	No
peak_4720	0.457308	0.321209	No
peak_4722	0.330263	0.295863	No
peak_4723	0.916899	0.784854	No
peak_4730	1.06594	0.841272	No
peak_4731	0.764316	0.682635	No
peak_4732	0.822717	0.596796	No
peak_4737	-0.388	0.293923	No
peak_4738	0.844229	0.464028	No
peak_4740	0.188463	0.245918	No
peak_4762	0.65162	0.57622	No
peak_4770	0.233038	0.253148	No
peak_4772	0.758285	0.787691	No
peak_4774	0.444347	0.325027	No
peak_4782	0.443848	0.42486	No
peak_4783	0.278686	0.280734	No
peak_4786	0.913913	1.03947	No
peak_4788	-0.12	0.229136	No
peak_4791	0.869923	0.870748	No
peak_4794	0.362473	0.391005	No
peak_4798	0.812407	0.602352	No
peak_4799	0.330407	0.359663	No
peak_4800	0.782142	0.66436	No
peak_4803	0.860182	0.827772	No
peak_4804	0.994106	0.981554	No
peak_4806	0.0583445	0.621588	No
peak_4807	0.785424	0.694948	No
peak_4813	1.06851	0.921951	No
peak_4814	0.997439	0.892464	No
peak_4815	0.516545	0.390389	No
peak_4820	0.530813	0.447848	No
peak_4821	0.344227	0.221081	No
peak_4823	0.308394	0.268963	No
peak_4825	-0.229	0.163561	No
peak_4826	0.821771	0.669395	No
peak_4829	0.0929271	0.250353	No
peak_4831	0.101751	0.308323	No
peak_4837	0.450387	0.328447	No
peak_4839	-0.18	0.232799	No
peak_4841	0.830473	0.921756	No
peak_4842	0.488378	0.444518	No
peak_4844	0.203269	0.241938	No
peak_4847	0.706331	0.602031	No
peak_4848	-0.532	0.211782	No
peak_4849	-0.0881	0.211782	No
peak_4855	0.484772	0.433235	No
peak_4859	0.18916	0.240439	No
peak_4861	0.131743	0.211782	No
peak_4864	0.0988298	0.226421	No
peak_4865	0.721276	0.631144	No
peak_4866	0.0526295	0.170383	No
peak_4876	0.42974	0.282715	No
peak_4879	-0.15	0.180076	No
peak_4880	0.0848082	0.231495	No
peak_4881	0.48214	0.521106	No
peak_4885	-0.111	0.236926	No
peak_4887	0.114613	0.234145	No
peak_4888	0.794718	0.712055	No
peak_4890	0.11895	0.203511	No
peak_4892	0.194345	0.25734	No
peak_4899	-0.15	0.18238	No
peak_4902	0.760812	0.637202	No
peak_4922	-0.0283	0.215363	No
peak_4923	-0.207	0.177578	No
peak_4924	0.107345	0.162081	No
peak_4933	-0.204	0.182139	No
peak_4935	-0.793	0.167802	No
peak_4937	-0.568	0.111681	No
peak_4942	-0.324	0.296416	No
peak_4944	-0.605	0.282421	No
peak_4949	0.381321	0.359179	No
peak_4950	0.479335	0.458502	No
peak_4953	-0.0524	0.222117	No
peak_4954	-0.526	0.360522	No
peak_4955	-0.137	0.242671	No
peak_4956	-0.394	0.272572	No
peak_4957	0.248162	0.457921	No
peak_4958	0.338404	0.331341	No
peak_4963	0.241018	0.285249	No
peak_4966	-0.201	0.277158	No
peak_4967	-1.42	3.29159	No
peak_4970	-0.225	0.257742	No
peak_4971	-0.147	0.253207	No
peak_4972	-0.351	0.280135	No
peak_4974	0.0931658	0.228675	No
peak_4976	-0.0558	0.222426	No
peak_4977	0.154129	0.260161	No
peak_4982	0.247764	0.215562	No
peak_4983	0.0471611	0.221789	No
peak_4985	0.539475	0.523777	No
peak_4986	0.340945	0.211782	No
peak_4987	0.457456	0.455061	No
peak_4988	-0.274	0.248305	No
peak_4989	-0.102	0.222251	No
peak_4990	-0.366	0.349913	No
peak_4992	-0.267	0.257353	No
peak_4993	0.928068	0.987138	No
peak_4994	0.0674181	0.211782	No
peak_4995	0.128394	0.243931	No
peak_4997	0.0785006	0.227481	No
peak_5003	0.191902	0.274147	No
peak_5004	-0.521	0.300509	No
peak_5007	0.196399	0.266606	No
peak_5012	0.208972	0.274729	No
peak_5017	-0.174	0.263342	No
peak_5019	-0.35	0.344185	No
peak_5027	0.310196	0.347233	No
peak_5029	-0.00271	0.212183	No
peak_5033	-0.0312	0.217926	No
peak_5040	0.0603791	0.144749	No
peak_5044	-0.036	0.200089	No
peak_5045	-0.0739	0.22525	No
peak_5046	0.463486	0.439797	No
peak_5047	0.257982	0.293036	No
peak_5066	0.206468	0.320334	No
peak_5070	0.198795	0.252105	No
peak_5076	-0.0387	0.217825	No
peak_5077	0.580836	0.621641	No
peak_5079	0.120667	0.234739	No
peak_5082	0.455431	0.362547	No
peak_5085	0.604032	0.601852	No
peak_5087	0.241473	0.229758	No
peak_5090	1.01813	1.02926	No
peak_5091	0.850926	1.021	No
peak_5092	0.792061	0.613899	No
peak_5095	0.888781	0.49023	No
peak_5096	0.809339	0.767682	No
peak_5100	0.508958	0.261286	No
peak_5102	1.08163	1.1831	No
peak_5103	1.13078	1.39023	No
peak_5105	0.553306	0.48684	No
peak_5107	0.731617	0.597021	No
peak_5108	0.457325	0.400463	No
peak_5115	0.438704	0.442859	No
peak_5116	0.692661	0.703512	No
peak_5119	0.867345	0.660408	No
peak_5120	0.27207	0.26159	No
peak_5121	0.732641	0.565503	No
peak_5128	1.03577	1.32035	No
peak_5129	0.382518	0.304516	No
peak_5133	0.699122	0.642282	No
peak_5137	0.958511	0.900155	No
peak_5139	0.259152	0.221335	No
peak_5141	0.409537	0.325608	No
peak_5142	-0.0631	0.208069	No
peak_5146	0.670063	0.643689	No
peak_5149	0.709182	0.634402	No
peak_5152	1.21116	4.07366	No
peak_5153	0.112352	0.316032	No
peak_5161	1.37657	1.85361	No
peak_5165	0.638757	0.531904	No
peak_5167	0.755889	0.64727	No
peak_5168	0.364962	0.260077	No
peak_5170	0.463967	0.389491	No
peak_5173	0.722356	0.590212	No
peak_5177	0.898662	0.790447	No
peak_5178	0.714924	0.652654	No
peak_5181	0.673341	0.450918	No
peak_5189	0.716308	0.616103	No
peak_5192	0.458603	0.255374	No
peak_5193	0.568057	0.407916	No
peak_5195	0.672453	0.66771	No
peak_5198	0.249674	0.361819	No
peak_5201	0.151173	0.243091	No
peak_5202	0.710479	0.283087	No
peak_5209	0.406266	0.386498	No
peak_5212	0.922602	1.26829	No
peak_5213	0.439223	0.318804	No
peak_5219	0.51031	0.469339	No
peak_5222	0.563791	0.599734	No
peak_5223	1.06209	1.16415	No
peak_5224	0.88909	0.746019	No
peak_5225	1.05651	0.369578	No
peak_5226	0.171606	0.347709	No
peak_5228	0.913727	0.957155	No
peak_5232	0.602285	0.585735	No
peak_5238	0.83908	0.240855	No
peak_5239	0.351726	0.245861	No
peak_5243	0.187302	0.265176	No
peak_5245	0.583333	0.519369	No
peak_5251	0.507131	0.315597	No
peak_5252	0.59975	0.397714	No
peak_5254	0.156472	0.761051	No
peak_5258	0.557713	0.449776	No
peak_5259	0.569442	0.411342	No
peak_5261	0.435026	0.375164	No
peak_5262	0.375187	0.209144	No
peak_5264	0.730098	0.510675	No
peak_5267	0.592044	0.558573	No
peak_5268	0.433836	0.409255	No
peak_5270	0.0647639	0.171925	No
peak_5271	0.539289	0.585127	No
peak_5272	-0.14	0.23384	No
peak_5279	-0.203	0.148187	No
peak_5284	0.30598	0.254721	No
peak_5285	0.0616901	0.173977	No
peak_5286	0.145429	0.251279	No
peak_5287	0.125254	0.242448	No
peak_5288	-0.0973	0.233578	No
peak_5291	0.195814	0.276191	No
peak_5292	-0.0701	0.227469	No
peak_5293	1.21607	1.27446	No
peak_5294	0.143812	0.249384	No
peak_5295	0.0564407	0.223074	No
peak_5296	-0.379	0.358826	No
peak_5297	0.0798434	0.221162	No
peak_5298	0.392507	0.277888	No
peak_5300	0.340525	0.333193	No
peak_5302	0.830194	0.805395	No
peak_5306	0.322369	0.306377	No
peak_5307	-0.00582	0.212383	No
peak_5308	-0.0189	0.214749	No
peak_5311	0.0936413	0.235878	No
peak_5318	0.472169	0.48444	No
peak_5319	0.02807	0.21423	No
peak_5321	0.361775	0.3498	No
peak_5322	0.519668	0.448169	No
peak_5325	0.164802	0.233467	No
peak_5329	0.315755	0.319278	No
peak_5331	0.485935	0.514918	No
peak_5333	0.612906	0.393894	No
peak_5336	-0.157	0.25353	No
peak_5341	-0.00899	0.213288	No
peak_5346	0.017716	0.215125	No
peak_5353	-0.695	0.155072	No
peak_5359	-0.0305	0.217986	No
peak_5360	-0.0367	0.219511	No
peak_5364	0.13324	0.24651	No
peak_5365	0.0948107	0.229516	No
peak_5366	0.0463291	0.221064	No
peak_5369	-0.237	0.265544	No
peak_5370	-0.131	0.226814	No
peak_5383	-0.000326	0.211837	No
peak_5392	0.398073	0.379707	No
peak_5396	-0.0226	0.215362	No
peak_5397	-0.334	0.0858931	No
peak_5399	0.243954	0.206124	No
peak_5401	0.534439	0.500935	No
peak_5403	0.662283	0.478409	No
peak_5404	0.174088	0.269853	No
peak_5406	-0.0465	0.420469	No
peak_5408	-0.176	0.255669	No
peak_5410	-0.348	0.364985	No
peak_5413	-0.498	0.398173	No
peak_5415	0.519732	0.406951	No
peak_5419	0.35897	0.251915	No
peak_5432	0.268051	0.310082	No
peak_5434	-0.0344	0.218408	No
peak_5440	-0.605	0.40917	No
peak_5443	0.0216193	0.206974	No
peak_5444	0.475074	0.449084	No
peak_5445	0.226144	0.265775	No
peak_5448	0.186793	0.270067	No
peak_5452	-0.377	0.219489	No
peak_5454	0.588267	0.464346	No
peak_5457	0.478097	0.458522	No
peak_5458	0.273274	0.207831	No
peak_5460	0.00321385	0.271294	No
peak_5461	0.123995	0.22342	No
peak_5462	0.0890962	0.212513	No
peak_5465	-0.00932	0.252504	No
peak_5467	0.610621	0.651871	No
peak_5471	0.103998	0.235131	No
peak_5475	0.501812	0.461294	No
peak_5480	0.217802	0.335209	No
peak_5483	0.567376	0.482267	No
peak_5485	-0.0264	0.207406	No
peak_5486	0.438122	0.403391	No
peak_5488	0.139323	0.233668	No
peak_5489	0.532808	0.445292	No
peak_5491	-0.294	0.27761	No
peak_5499	0.629604	0.584575	No
peak_5501	0.00864493	0.213086	No
peak_5503	0.856974	0.472389	No
peak_5504	-0.118	0.108795	No
peak_5505	0.324844	0.678487	No
peak_5506	0.508479	0.447848	No
peak_5507	0.4546	0.466888	No
peak_5508	0.243336	0.22356	No
peak_5511	0.262535	0.808651	No
peak_5512	0.157401	0.453617	No
peak_5517	0.607918	0.504802	No
peak_5518	0.664274	0.614186	No
peak_5523	1.16995	1.63858	No
peak_5525	0.271693	0.254609	No
peak_5530	0.0629721	0.135526	No
peak_5533	1.05777	1.16403	No
peak_5539	0.661519	0.5154	No
peak_5542	0.738121	0.655563	No
peak_5545	0.745905	0.644977	No
peak_5547	0.278388	0.282268	No
peak_5552	0.590044	0.4669	No
peak_5553	0.794739	0.77138	No
peak_5554	-0.514	0.211782	No
peak_5561	0.990179	0.869812	No
peak_5562	0.543014	0.407054	No
peak_5563	0.60428	0.493585	No
peak_5564	0.711631	0.627345	No
peak_5567	0.741074	0.690782	No
peak_5568	-0.0339	0.143508	No
peak_5570	0.919651	0.731212	No
peak_5577	1.09055	1.30429	No
peak_5578	0.604277	0.598577	No
peak_5584	0.620081	0.350453	No
peak_5587	0.0249434	0.214832	No
peak_5589	0.0645066	0.230533	No
peak_5590	0.582042	0.439246	No
peak_5591	0.558051	0.414847	No
peak_5592	0.114688	0.511351	No
peak_5593	0.659858	0.426657	No
peak_5594	0.874574	0.915081	No
peak_5596	0.906109	0.78882	No
peak_5597	0.687078	0.478126	No
peak_5599	0.14614	0.211782	No
peak_5600	0.556719	0.438388	No
peak_5605	1.08369	1.28011	No
peak_5606	0.443168	0.362222	No
peak_5611	0.881221	0.728498	No
peak_5612	0.624329	0.614042	No
peak_5618	0.410946	0.325914	No
peak_5629	0.681245	0.553473	No
peak_5634	-0.0365	0.215956	No
peak_5642	0.706225	0.506224	No
peak_5647	0.598564	0.590026	No
peak_5650	0.852283	0.767025	No
peak_5654	0.460688	0.391305	No
peak_5657	0.878909	0.715272	No
peak_5671	0.64756	0.492652	No
peak_5672	0.668954	0.48438	No
peak_5677	0.860336	0.746019	No
peak_5678	1.03032	1.12903	No
peak_5687	0.0997111	0.234334	No
peak_5690	0.844442	0.811187	No
peak_5691	1.26681	1.3046	No
peak_5693	0.870441	0.762852	No
peak_5696	0.651909	0.511497	No
peak_5700	1.23028	1.01342	No
peak_5702	0.901587	0.766609	No
peak_5707	1.01933	0.939699	No
peak_5709	0.151891	0.323914	No
peak_5710	0.743931	0.53663	No
peak_5711	0.497854	0.245925	No
peak_5712	1.18467	1.30439	No
peak_5713	0.64551	0.54944	No
peak_5718	0.737059	0.536286	No
peak_5719	0.144203	0.153299	No
peak_5720	0.869314	0.833904	No
peak_5721	0.802275	0.706328	No
peak_5723	0.712835	0.620192	No
peak_5724	0.318497	0.22869	No
peak_5725	0.911296	0.718844	No
peak_5726	0.716504	0.480945	No
peak_5732	0.756252	0.34331	No
peak_5733	0.705824	0.621991	No
peak_5734	-0.0615	0.220424	No
peak_5737	1.05477	1.09117	No
peak_5738	0.581357	0.431359	No
peak_5745	0.0163159	0.14951	No
peak_5747	0.760683	0.69335	No
peak_5749	0.675894	0.620545	No
peak_5751	0.576181	0.355003	No
peak_5765	0.0807843	0.2196	No
peak_5766	0.652798	0.418806	No
peak_5767	0.562143	0.505067	No
peak_5768	0.602865	0.300237	No
peak_5769	0.335727	0.318388	No
peak_5774	0.761913	0.64894	No
peak_5776	0.876374	0.964837	No
peak_5780	0.00947854	0.212935	No
peak_5781	0.224049	0.267298	No
peak_5783	0.319113	0.308571	No
peak_5786	0.97206	1.12195	No
peak_5788	0.494646	0.439153	No
peak_5790	0.693384	0.56814	No
peak_5791	0.520477	0.389458	No
peak_5792	1.11938	1.26867	No
peak_5793	0.469804	0.443247	No
peak_5808	0.805504	0.58986	No
peak_5810	0.44369	0.308934	No
peak_5815	0.731028	0.558573	No
peak_5817	0.523826	0.338145	No
peak_5818	0.452866	0.327579	No
peak_5821	1.03261	1.27297	No
peak_5825	0.674139	0.253891	No
peak_5827	0.249544	0.248875	No
peak_5830	0.901184	1.00536	No
peak_5832	-0.495	0.294916	No
peak_5836	-0.42	0.317231	No
peak_5838	0.500046	0.294949	No
peak_5843	1.12106	0.96111	No
peak_5845	1.00584	0.923723	No
peak_5852	0.00254578	0.211984	No
peak_5853	0.654648	0.500028	No
peak_5855	0.832767	0.80037	No
peak_5857	0.169654	0.162729	No
peak_5866	0.657001	0.541578	No
peak_5867	0.526983	0.471718	No
peak_5868	0.643475	0.645981	No
peak_5932	0.287216	0.289211	No
peak_5934	-0.107	0.219463	No
peak_5935	0.386472	0.373234	No
peak_5941	-0.141	0.245768	No
peak_5944	-0.0989	0.232521	No
peak_5953	0.745112	0.88813	No
peak_5954	0.0155347	0.214591	No
peak_5955	-0.16	0.172937	No
peak_5956	0.0260348	0.137777	No
peak_5958	-0.439	0.363743	No
peak_5959	-0.0678	0.225537	No
peak_5965	0.490626	0.502323	No
peak_5967	-0.376	0.380751	No
peak_5969	0.283317	0.329084	No
peak_5970	-0.436	0.388229	No
peak_5972	-0.169	0.257742	No
peak_5974	-0.537	0.190289	No
peak_5980	-0.0551	0.182812	No
peak_5986	0.00840989	0.146592	No
peak_5989	0.325763	0.336522	No
peak_5991	0.224754	0.274248	No
peak_5992	0.523857	0.462987	No
peak_5997	0.34989	0.307269	No
peak_6001	0.831162	0.739609	No
peak_6003	0.549245	0.490782	No
peak_6015	0.4755	0.375294	No
peak_6016	0.151877	0.239454	No
peak_6017	0.589753	0.562345	No
peak_6019	0.110872	0.231928	No
peak_6026	-0.00445	0.205558	No
peak_6029	0.489015	0.552146	No
peak_6030	-0.662	0.610233	No
peak_6033	-0.112	0.236167	No
peak_6034	-0.101	0.231569	No
peak_6038	-0.608	0.357517	No
peak_6039	0.44875	0.37538	No
peak_6044	-0.243	0.275166	No
peak_6048	0.231648	0.20031	No
peak_6057	0.13138	0.250565	No
peak_6064	0.265341	0.27531	No
peak_6065	0.070225	0.200501	No
peak_6066	-0.233	0.297802	No
peak_6068	-0.335	0.350894	No
peak_6073	-0.821	0.606414	No
peak_6075	0.349578	0.242361	No
peak_6076	-0.0353	0.264088	No
peak_6078	0.331397	0.347243	No
peak_6086	0.862966	0.634171	No
peak_6087	0.0464187	0.220383	No
peak_6093	0.470239	0.428718	No
peak_6096	0.14364	0.241613	No
peak_6099	0.606255	0.525878	No
peak_6100	0.616899	0.596428	No
peak_6101	0.231183	0.279549	No
peak_6102	-0.374	0.154724	No
peak_6109	0.221311	0.232899	No
[truncated: 6,295 more rows]
