# Supplementary material for: MORC3 represses a tandem repeat enhancer to regulate interferon
Source: EMBO J. 2026 Jun 5;45(14):5130–63. doi: 10.1038/s44318-026-00799-9 (PMC13373173; doi:10.1038/s44318-026-00799-9)
Supplement: Supplementary file 6 — Source data Fig. 2 [file 44318_2026_799_MOESM6_ESM.zip]

Archive with 13 entries (8 files):
- Figure 2/
- Figure 2/2B/
- Figure 2/2D/
- Figure 2/2E/
- Figure 2/2F/
- Figure 2/2B/2B.xlsx
- __MACOSX/Figure 2/2B/._2B.xlsx
- Figure 2/2D/2D.xlsx
- __MACOSX/Figure 2/2D/._2D.xlsx
- Figure 2/2E/2E.xlsx
- __MACOSX/Figure 2/2E/._2E.xlsx
- Figure 2/2F/2F.xlsx
- __MACOSX/Figure 2/2F/._2F.xlsx
