# Supplementary material for: MORC3 represses a tandem repeat enhancer to regulate interferon
Source: EMBO J. 2026 Jun 5;45(14):5130–63. doi: 10.1038/s44318-026-00799-9 (PMC13373173; doi:10.1038/s44318-026-00799-9)
Supplement: Supplementary file 6 — Source data Fig. 2 [file 44318_2026_799_MOESM6_ESM.zip › Figure 2/2B/2B.xlsx]

## Sheet: Sheet1
Figure 2B
	qPCR: IFNB1 relative to ACTB								log transformed values: IFNB1 relative to ACTB								Statistics: Two-Way ANOVA - IFNB1
		sgCTRL			sgMORC3					sgCTRL			sgMORC3				Test: Two-Way ANOVA + Bonferroni's multiple comparisons test
	WT	3.512e-05	0.000127758	0.000245212	0.0674846	0.108442	0.090927		WT	14.7973	12.9343	11.9937	3.8893	3.205	3.45915			Mean Diff,	95,00% CI of diff,	Adjusted P Value
	Broad deletion	2.287e-05	2.32377e-05	0.00048805	8.577e-05	0.000199	2.94e-05		Broad deletion	15.4162	15.3932	11.0007	13.5092	12.2949	15.0538		WT:sgCTRL vs. WT:sgMORC3	9.724	5,471 to 13,98	<0,0001
	Repeat deletion	2.107e-05	3.21787e-05	9.1271e-05	0.000151855	0.000366	0.000349		Repeat deletion	15.5344	14.9235	13.4195	12.685	11.4159	11.4845		Broad deletion:sgCTRL vs. Broad deletion:sgMORC3	0.3174	-3,936 to 4,570	>0,9999
																	Repeat deletion:sgCTRL vs. Repeat deletion:sgMORC3	2.764	-1,489 to 7,017	0.5297
	qPCR: MLLT3 relative to ACTB								log transformed values: MLLT3 relative to ACTB								Statistics: Two-Way ANOVA - MLLT3
		sgCTRL			sgMORC3					sgCTRL			sgMORC3				Test: Two-Way ANOVA + Bonferroni's multiple comparisons test
	WT	4.016e-05	7.55088e-05	6.23695e-05	0.0150582	0.021945	0.020063		WT	14.6039	13.693	13.9688	6.0533	5.50996	5.63932			Mean Diff,	95,00% CI of diff,	Adjusted P Value
	Broad deletion	8.5945e-05	6.51889e-05	6.69051e-05	0.00013224	6.44e-05	6.34e-05		Broad deletion	13.5062	13.905	13.8675	12.8846	13.9226	13.9452		WT:sgCTRL vs. WT:sgMORC3	8.354	6,974 to 9,735	<0,0001
	Repeat deletion	7.5065e-05	9.50372e-05	8.11994e-05	5.6625e-05	0.000127	0.000146		Repeat deletion	13.7015	13.3612	13.5882	14.1082	12.9429	12.7417		Broad deletion:sgCTRL vs. Broad deletion:sgMORC3	0.1755	-1,205 to 1,556	>0,9999
																	Repeat deletion:sgCTRL vs. Repeat deletion:sgMORC3	0.286	-1,095 to 1,667	>0,9999
