# Supplementary material for: MORC3 represses a tandem repeat enhancer to regulate interferon
Source: EMBO J. 2026 Jun 5;45(14):5130–63. doi: 10.1038/s44318-026-00799-9 (PMC13373173; doi:10.1038/s44318-026-00799-9)
Supplement: Supplementary file 6 — Source data Fig. 2 [file 44318_2026_799_MOESM6_ESM.zip › Figure 2/2D/2D.xlsx]

## Sheet: Sheet1
Figure 2D
	qPCR - Gaussia relative to ACTB								log-transformed values - Gaussia								Statistics: Two-Way ANOVA - Gaussia
		sgCTRL			sgMORC3					sgCTRL			sgMORC3				Test: Two-Way ANOVA + Bonferroni's multiple comparisons test
	Empty Vector	0.00445995	0.00419475	0.0038013	0.00497465	0.0033238	0.0031962		Empty Vector	7.80876	7.8972	8.03929	7.65119	8.23295	8.28943			Mean Diff,	95,00% CI of diff,	Adjusted P Value
	Broad genomic MRE	0.0005333	0.0006726	0.0003862	0.0915983	0.113889	0.107859		Broad genomic MRE	10.8728	10.538	11.3384	3.44854	3.1343	3.21278		Empty Vector :sgCTRL vs. Empty Vector :sgMORC3	-0.1428	-0,9545 to 0,6690	>0,99
																	Empty Vector :sgCTRL vs. Broad genomic:sgCTRL	-3.001	-3,813 to -2,190	<0,001
																	Broad genomic:sgCTRL vs. Broad genomic:sgMORC3	7.651	6,839 to 8,463	<0,001
