# Supplementary material for: MORC3 represses a tandem repeat enhancer to regulate interferon
Source: EMBO J. 2026 Jun 5;45(14):5130–63. doi: 10.1038/s44318-026-00799-9 (PMC13373173; doi:10.1038/s44318-026-00799-9)
Supplement: Supplementary file 6 — Source data Fig. 2 [file 44318_2026_799_MOESM6_ESM.zip › Figure 2/2E/2E.xlsx]

## Sheet: Sheet1
Figure 2E
	qPCR - Gaussia relative to ACTB								log-transformed values - Gaussia relative to ACTB								Statistics: Gaussia
		sgCTRL			sgMORC3					sgCTRL			sgMORC3				Test: Two-Way ANOVA + Bonferroni's multiple comparisons test
	7x GFP repeat	0.0065507	0.00693665	0.00589265	0.0074418	0.0077878	0.005623		7x GFP repeat	7.25413	7.17155	7.40687	7.07013	7.00457	7.47444			Mean Diff,	95,00% CI of diff,	Adjusted P Value
	7x MRE repeat	0.0022442	0.0025281	0.0023416	0.778727	0.931235	0.753641		7x MRE repeat	8.79958	8.62773	8.73829	0.360811	0.102783	0.408051		7x GFP repeat:sgCTRL vs. 7x GFP repeat:sgMORC3	0.09447	-0,4772 to 0,6661	>0,99
	7x MRE repeat flip	0.00084135	0.00070295	0.00060825	0.46545	0.468274	0.354781		7x MRE repeat flip	10.215	10.4743	10.683	1.1033	1.09458	1.495		7x GFP repeat:sgCTRL vs. 7x MRE repeat:sgCTRL	-1.444	-2,016 to -0,8727	<0,001
																	7x GFP repeat:sgCTRL vs. 7x MRE repeat flip:sgCTRL	-3.18	-3,752 to -2,608	<0,001
																	7x MRE repeat:sgCTRL vs. 7x MRE repeat:sgMORC3	8.431	7,860 to 9,003	<0,001
																	7x MRE repeat flip:sgCTRL vs. 7x MRE repeat flip:sgMORC3	9.226	8,655 to 9,798	<0,001
