# Supplementary material for: MORC3 represses a tandem repeat enhancer to regulate interferon
Source: EMBO J. 2026 Jun 5;45(14):5130–63. doi: 10.1038/s44318-026-00799-9 (PMC13373173; doi:10.1038/s44318-026-00799-9)
Supplement: Supplementary file 6 — Source data Fig. 2 [file 44318_2026_799_MOESM6_ESM.zip › Figure 2/2F/2F.xlsx]

## Sheet: Sheet1
Figure 2F
	qPCR - Firefly relative to ACTB								log-transformed values - Firefly relative to ACTB								Statistics: Firefly
		sgCTRL			sgMORC3					sgCTRL			sgMORC3				Test: Two-Way ANOVA + Bonferroni's multiple comparisons test
	7x GFP repeat	0.011568	0.011027	0.010746	0.010976	0.012093	0.009522		7x GFP repeat	6.43372	6.50282	6.54006	6.5095	6.36968	6.71452			Mean Diff,	95,00% CI of diff,	Adjusted P Value
	7x MRE repeat	0.001793	0.001654	0.001627	0.008317	0.007982	0.006994		7x MRE repeat	9.12341	9.23982	9.26357	6.90972	6.96903	7.15967		7x GFP repeat:sgCTRL vs. 7x GFP repeat:sgMORC3	-0.03904	-0,4364 to 0,3583	>0,9999
	7x MRE repeat flip	0.002108	0.001707	0.001882	0.009076	0.007628	0.007291		7x MRE repeat flip	8.88991	9.19432	9.05352	6.78373	7.03448	7.09967		7x GFP repeat:sgCTRL vs. 7x MRE repeat:sgCTRL	-2.717	-3,114 to -2,319	<0,0001
																	7x GFP repeat:sgCTRL vs. 7x MRE repeat flip:sgCTRL	-2.554	-2,951 to -2,156	<0,0001
																	7x MRE repeat:sgCTRL vs. 7x MRE repeat:sgMORC3	2.196	1,799 to 2,593	<0,0001
																	7x MRE repeat flip:sgCTRL vs. 7x MRE repeat flip:sgMORC3	2.073	1,676 to 2,471	<0,0001
