# Supplementary material for: MORC3 represses a tandem repeat enhancer to regulate interferon
Source: EMBO J. 2026 Jun 5;45(14):5130–63. doi: 10.1038/s44318-026-00799-9 (PMC13373173; doi:10.1038/s44318-026-00799-9)
Supplement: Supplementary file 7 — Source data Fig. 3 [file 44318_2026_799_MOESM7_ESM.zip]

Archive with 10 entries (6 files):
- Figure 3/
- Figure 3/3A/
- Figure 3/3B/
- Figure 3/3C/
- Figure 3/3A/3A.xlsx
- __MACOSX/Figure 3/3A/._3A.xlsx
- Figure 3/3B/3B.xlsx
- __MACOSX/Figure 3/3B/._3B.xlsx
- Figure 3/3C/3C.xlsx
- __MACOSX/Figure 3/3C/._3C.xlsx
