# Supplementary material for: MORC3 represses a tandem repeat enhancer to regulate interferon
Source: EMBO J. 2026 Jun 5;45(14):5130–63. doi: 10.1038/s44318-026-00799-9 (PMC13373173; doi:10.1038/s44318-026-00799-9)
Supplement: Supplementary file 7 — Source data Fig. 3 [file 44318_2026_799_MOESM7_ESM.zip › Figure 3/3A/3A.xlsx]

## Sheet: Sheet1
Figure 3A
	qPCR - IFNB1 relative to ACTB										log-transformed values - IFNB1 relative to ACTB										Statistics: IFNB1
		sgCTRL				sgDAXX						sgCTRL				sgDAXX					Test: Two-Way ANOVA + Bonferroni's multiple comparisons test
	WT	1.98e-05	3.42e-05	1.83e-05	3.98e-05	0.106	0.102	0.0849	0.106		WT	15.6241	14.8356	15.7378	14.6169	3.23786	3.29336	3.55809	3.23786			Mean Diff,	95,00% CI of diff,	Adjusted P Value
	MRE–/–	0.000122	0.000898	0.000291	0.000246	5.53e-05	9.41e-05	0.000138	7.66e-05		MRE–/–	13.0008	10.121	11.7467	11.9891	14.1424	13.3754	12.823	13.6723		WT:sgCTRL vs. WT:sgDAXX	11.87	10,27 to 13,47	<0,0001
																					MRE–/– :sgCTRL vs. MRE–/– :sgDAXX	-1.789	-3,391 to -0,1867	0.0253
	qPCR - MLLT3 relative to ACTB										log-transformed values - MLLT3 relative to ACTB										Statistics: MLLT3
		sgCTRL				sgDAXX						sgCTRL				sgDAXX					Test: Two-Way ANOVA + Bonferroni's multiple comparisons test
	WT	9.16e-05	0.000118	0.00015	0.000124	0.00362	0.00351	0.00283	0.00383		WT	13.4143	13.0489	12.7027	12.9774	8.10979	8.15431	8.46498	8.02844			Mean Diff,	95,00% CI of diff,	Adjusted P Value
	MRE–/–	0.000174	0.000127	8.42e-05	0.00011	7.05e-05	0.000156	0.000183	0.000119		MRE–/–	12.4886	12.9429	13.5358	13.1502	13.792	12.6462	12.4159	13.0368		WT:sgCTRL vs. WT:sgDAXX	4.847	3,930 to 5,763	<0,0001
																					MRE–/– :sgCTRL vs. MRE–/– :sgDAXX	0.05675	-0,8601 to 0,9736	>0,9999
