# Supplementary material for: MORC3 represses a tandem repeat enhancer to regulate interferon
Source: EMBO J. 2026 Jun 5;45(14):5130–63. doi: 10.1038/s44318-026-00799-9 (PMC13373173; doi:10.1038/s44318-026-00799-9)
Supplement: Supplementary file 7 — Source data Fig. 3 [file 44318_2026_799_MOESM7_ESM.zip › Figure 3/3B/3B.xlsx]

## Sheet: Sheet1
Figure 3B
	ChIP-qPCR - relative to Input
		sgCTRL + DMSO		sgCTRL + 5Ph-IAA		sgMORC3
	MRE	0.024369	0.0926398	0.00054035	0.0009237	0.0022663	0.0107897
	IFNB1	0.0003849	0.0011174	0.0005875	0.0026588	0.00039435	0.0016982
