# Supplementary material for: MORC3 represses a tandem repeat enhancer to regulate interferon
Source: EMBO J. 2026 Jun 5;45(14):5130–63. doi: 10.1038/s44318-026-00799-9 (PMC13373173; doi:10.1038/s44318-026-00799-9)
Supplement: Supplementary file 7 — Source data Fig. 3 [file 44318_2026_799_MOESM7_ESM.zip › Figure 3/3C/3C.xlsx]

## Sheet: Sheet1
Figure 3C
	ChIP - qPCR																										Statistics
		H3.3 DMSO			H3.3 5Ph-IAA			H3K9me3 DMSO			H3K9me3 5Ph-IAA			total H3 DMSO			total H3 5Ph-IAA			Isotype DMSO			Isotype 5Ph-IAA				Test: Two-Way ANOVA + Bonferroni's multiple comparisons test
	MRE	2.02202	1.25456	1.67385	0.866665	0.711581	0.675925	3.24804	3.54957	2.33498	1.99606	1.59421	0.999996	0.907558	1.32414	0.287744	0.376731	0.536803	0.194772	0.0085352	0.0127784	0.0421722	0.0121044	0.0079252				Predicted (LS) mean diff,	95,00% CI of diff,	Adjusted P Value
	ZNF555	0.125573	0.0954969	0.129663	0.0664006	0.112002	0.0761208	1.09931	1.55272	1.61104	0.940564	1.54199	0.867786	0.468655	1.10469	0.338656	0.363896	1.05635	0.386874		0.0002013	0.0026876	0.0006145	0.0007886			MRE:
																											H3.3 DMSO vs. H3.3 5Ph-IAA	0.8988	0,09471 to 1,703	0.0176
	* Missing values were not detected																										H3K9me3 DMSO vs. H3K9me3 5Ph-IAA	1.514	0,7101 to 2,318	<0,0001
																											total H3 DMSO vs. total H3 5Ph-IAA	0.4704	-0,3337 to 1,274	>0,9999
																											Isotype DMSO vs. Isotype 5Ph-IAA	0.1187	-0,7899 to 1,027	>0,9999
																											Multiple comparisons were performed (all vs. all). Only test results which are displayed in the figure are shown here.
