# Supplementary material for: MORC3 represses a tandem repeat enhancer to regulate interferon
Source: EMBO J. 2026 Jun 5;45(14):5130–63. doi: 10.1038/s44318-026-00799-9 (PMC13373173; doi:10.1038/s44318-026-00799-9)
Supplement: Supplementary file 8 — Source data Fig. 4 [file 44318_2026_799_MOESM8_ESM.zip]

Archive with 14 entries (9 files):
- Figure 4/
- Figure 4/4D/
- Figure 4/4E/
- Figure 4/4C/
- Figure 4/4A/
- Figure 4/4D/4D.xlsx
- __MACOSX/Figure 4/4D/._4D.xlsx
- Figure 4/4E/4E.xlsx
- __MACOSX/Figure 4/4E/._4E.xlsx
- Figure 4/4C/4C.xlsx
- __MACOSX/Figure 4/4C/._4C.xlsx
- Figure 4/4A/4A_CD14 monocytes_ENFORMER.bedgraph
- __MACOSX/Figure 4/4A/._4A_CD14 monocytes_ENFORMER.bedgraph
- Figure 4/4A/4A_Frontal Cortex_ENFORMER.bedgraph
