# Supplementary material for: MORC3 represses a tandem repeat enhancer to regulate interferon
Source: EMBO J. 2026 Jun 5;45(14):5130–63. doi: 10.1038/s44318-026-00799-9 (PMC13373173; doi:10.1038/s44318-026-00799-9)
Supplement: Supplementary file 8 — Source data Fig. 4 [file 44318_2026_799_MOESM8_ESM.zip › Figure 4/4D/4D.xlsx]

## Sheet: Sheet1
Figure 4D
	qPCR - Gaussia relative to ACTB														log-transformed values - Gaussia relative to ACTB															Statistics: Gaussia
		sgCTRL						sgMORC3								sgCTRL						sgMORC3								Test: Two-Way ANOVA + Bonferroni's multiple comparisons test
	7x GFP repeat	0.00692	0.007299	0.006434	0.01531	0.01656	0.01235	0.006873	0.007706	0.005699	0.00871	0.00967	0.01172		7x GFP repeat	7.17501	7.09809	7.28007	6.02938	5.91615	6.33935	7.18484	7.0198	7.45508	6.84311	6.69227	6.41488				Predicted (LS) mean diff,	95,00% CI of diff,	Adjusted P Value
	7x MRE repeat	0.003448		0.002319	0.00849	0.00197	0.00622	0.965936	1.01484	0.849437	0.55973	0.56525	0.64624		7x MRE repeat	8.18002		8.75228	6.88002	8.98759	7.32887	0.0500005	-0.021247	0.235421	0.837197	0.823039	0.629858			7x GFP repeat:sgCTRL vs. 7x GFP repeat:sgMORC3	-0.2953	-1,586 to 0,9958	>0,9999
	7x MRE repeat Δ SPI	0.013234	0.004006	0.00279	0.01253	0.00962	0.01653	0.006109	0.006754	0.002069	0.00632	0.00635	0.00605		7x MRE repeat Δ SPI	6.23961	7.96362	8.48552	6.31847	6.69975	5.91877	7.35485	7.21004	8.91685	7.30586	7.29903	7.36885			7x MRE repeat:sgCTRL vs. 7x MRE repeat:sgMORC3	7.6	6,246 to 8,954	<0,0001
																														7x MRE repeat Δ SPI:sgCTRL vs. 7x MRE repeat Δ SPI:sgMORC3	-0.6383	-1,929 to 0,6529	>0,9999
	* Missing values were not detected in qPCR
																														Multiple comparisons were performed (all vs all). Shown here are only test results dsiplayed in the figure.
