# Supplementary material for: MORC3 represses a tandem repeat enhancer to regulate interferon
Source: EMBO J. 2026 Jun 5;45(14):5130–63. doi: 10.1038/s44318-026-00799-9 (PMC13373173; doi:10.1038/s44318-026-00799-9)
Supplement: Supplementary file 8 — Source data Fig. 4 [file 44318_2026_799_MOESM8_ESM.zip › Figure 4/4E/4E.xlsx]

## Sheet: Sheet1
Figure 4E
	qPCR - Firefly relative to ACTB														log-transformed values - Firefly relative to ACTB															Statistics: Firefly
		sgCTRL						sgMORC3								sgCTRL						sgMORC3								Test: Two-Way ANOVA + Bonferroni's multiple comparisons test
	7x GFP repeat	0.011968	0.011733	0.011287	0.0199898	0.0209373	0.0120558	0.012019	0.012739	0.009621	0.0116286	0.013369	0.0136384		7x GFP repeat	6.38467	6.41328	6.46919	5.64459	5.57778	6.37413	6.37854	6.2946	6.6996	6.42618	6.22496	6.19618				Predicted (LS) mean diff,	95,00% CI of diff,	Adjusted P Value
	7x MRE repeat	0.00215		0.001861	0.0059777	0.002058	0.0039302	0.007951	0.009995	0.006644	0.0097526	0.006778	0.0077632		7x MRE repeat	8.86145		9.06971	7.38619	8.92454	7.99118	6.97465	6.64458	7.23373	6.68	7.20492	7.00913			7x GFP repeats:sgCTRL vs. 7x GFP repeats:sgMORC3	-0.2261	-1,073 to 0,6210	>0,9999
	7x MRE repeat Δ SPI	0.009825	0.006151	0.005759	0.0165239	0.0140334	0.0155005	0.007574	0.007041	0.006593	0.0103854	0.0100967	0.0080756		7x MRE repeat Δ SPI	6.66933	7.34496	7.43997	5.9193	6.15499	6.01154	7.04473	7.15	7.24485	6.5893	6.62997	6.95221			7x GFP repeats:sgCTRL vs. 7x MRE repeats:sgCTRL	-2.303	-3,191 to -1,414	<0,0001
																														7x GFP repeats:sgCTRL vs. 7x MRE repeats ΔSPI:sgCTRL	-0.4461	-1,293 to 0,4010	>0,9999
	* Missing values were not detected in qPCR																													7x MRE repeats:sgCTRL vs. 7x MRE repeats:sgMORC3	1.489	0,6003 to 2,377	0.0001
																														7x MRE repeats ΔSPI:sgCTRL vs. 7x MRE repeats ΔSPI:sgMORC3	-0.3452	-1,192 to 0,5020	>0,9999
																														Multiple comparisons were performed (all vs all). Shown here are only test results dsiplayed in the figure.
