# Supplementary material for: MORC3 represses a tandem repeat enhancer to regulate interferon
Source: EMBO J. 2026 Jun 5;45(14):5130–63. doi: 10.1038/s44318-026-00799-9 (PMC13373173; doi:10.1038/s44318-026-00799-9)
Supplement: Supplementary file 8 — Source data Fig. 4 [file 44318_2026_799_MOESM8_ESM.zip › Figure 4/4C/4C.xlsx]

## Sheet: Cd14+ monocyte 1
	1	2	3	4	5	6	7	8	9	10	11	12	13	14	15	16	17	18	19	20	21	22	23	24	25	26	27	28	29	30	31	32	33	34	35	36	37	38	39	40	41	42	43	44	45	46	47	48	49
A	0.0836541	0	0	0.255198	0	0	0	0	0	0	-0.225127	-0.135243	0	0	0	0	0	0	0	0	0	0	0	0	0	0	0	0	0	0	0	0	0	0	0	0	0	0	0	0	0	0	0	0	0	0	0	0.225348	0
C	0	0	0.345839	0	0	0.0969035	0	0	0.138893	0	0	0	0	0	0	0	0	0.196928	-0.209878	0	0.217754	0	0	1.47092	0	0	1.6739	0	0.875167	0.693761	0	0	0	0	0	-0.289749	-0.566407	0	0	0	0	0.156901	0	0	0.522088	0	0.414807	0	0
G	0	0.105196	0	0	0	0	0	0.430314	0	0	0	0	0	0	0	0.602292	0.320904	0	0	0	0	0	0.572195	0	0	0	0	0	0	0	0	0	0	0	0	0	0	0	0.215809	0	0.351801	0	0	0	0	0	0	0	0
T	0	0	0	0	0.174213	0	-0.0179396	0	0	0.442782	0	0	0.308926	0.180039	0.694889	0	0	0	0	0.10553	0	0.459419	0	0	1.40146	1.26637	0	1.19383	0	0	1.03989	1.10052	0.869409	0.784791	1.73416	0	0	-0.314707	0	0.088539	0	0	0.679313	0.580034	0	0.099273	0	0	0.124998
[truncated: 143 more columns]
