# Supplementary material for: MORC3 represses a tandem repeat enhancer to regulate interferon
Source: EMBO J. 2026 Jun 5;45(14):5130–63. doi: 10.1038/s44318-026-00799-9 (PMC13373173; doi:10.1038/s44318-026-00799-9)
Supplement: Supplementary file 8 — Source data Fig. 4 [file 44318_2026_799_MOESM8_ESM.zip › Figure 4/4A/4A_CD14 monocytes_ENFORMER.bedgraph]

chr9	20916752	20916879	0.04347592
chr9	20916880	20917007	0.036907792
chr9	20917008	20917135	0.027377203
chr9	20917136	20917263	0.03625061
chr9	20917264	20917391	0.031959537
chr9	20917392	20917519	0.04635712
chr9	20917520	20917647	0.06310316
chr9	20917648	20917775	0.041825905
chr9	20917776	20917903	0.036158245
chr9	20917904	20918031	0.047532886
chr9	20918032	20918159	0.05550399
chr9	20918160	20918287	0.04008921
chr9	20918288	20918415	0.03522149
chr9	20918416	20918543	0.018472012
chr9	20918544	20918671	0.0022151875
chr9	20918672	20918799	0.020936023
chr9	20918800	20918927	0.05860275
chr9	20918928	20919055	0.065915845
chr9	20919056	20919183	0.019337347
chr9	20919184	20919311	0.011454035
chr9	20919312	20919439	0.010846135
chr9	20919440	20919567	0.007961266
chr9	20919568	20919695	0.01100349
chr9	20919696	20919823	0.0011766193
chr9	20919824	20919951	2.2228936e-05
chr9	20919952	20920079	0.0004921542
chr9	20920080	20920207	0.0028923384
chr9	20920208	20920335	6.895121e-05
chr9	20920336	20920463	8.390801e-08
chr9	20920464	20920591	5.6560507e-06
chr9	20920592	20920719	0.010209605
chr9	20920720	20920847	0.011002311
chr9	20920848	20920975	0.0009724469
chr9	20920976	20921103	0.013383696
chr9	20921104	20921231	0.032263294
chr9	20921232	20921359	0.042652816
chr9	20921360	20921487	0.058355458
chr9	20921488	20921615	0.06588837
chr9	20921616	20921743	0.03877408
chr9	20921744	20921871	0.023675157
chr9	20921872	20921999	0.028803961
chr9	20922000	20922127	0.03391229
chr9	20922128	20922255	0.059810277
chr9	20922256	20922383	0.08059882
chr9	20922384	20922511	0.078381926
chr9	20922512	20922639	0.076253854
chr9	20922640	20922767	0.073211566
chr9	20922768	20922895	0.051611394
chr9	20922896	20923023	0.035018634
chr9	20923024	20923151	0.04239326
chr9	20923152	20923279	0.05400093
chr9	20923280	20923407	0.042302083
chr9	20923408	20923535	0.049819544
chr9	20923536	20923663	0.062729515
chr9	20923664	20923791	0.08462164
chr9	20923792	20923919	0.07510608
chr9	20923920	20924047	0.063265964
chr9	20924048	20924175	0.058378514
chr9	20924176	20924303	0.07070248
chr9	20924304	20924431	0.120369844
chr9	20924432	20924559	0.10572551
chr9	20924560	20924687	0.09403397
chr9	20924688	20924815	0.12660612
chr9	20924816	20924943	0.095919974
chr9	20924944	20925071	0.07249999
chr9	20925072	20925199	0.0459406
chr9	20925200	20925327	0.04861178
chr9	20925328	20925455	0.062565565
chr9	20925456	20925583	0.059315532
chr9	20925584	20925711	0.04539896
chr9	20925712	20925839	0.045927256
chr9	20925840	20925967	0.050123394
chr9	20925968	20926095	0.045052655
chr9	20926096	20926223	0.038009167
chr9	20926224	20926351	0.036033854
chr9	20926352	20926479	0.042630285
chr9	20926480	20926607	0.01832237
chr9	20926608	20926735	0.016965244
chr9	20926736	20926863	0.022133967
chr9	20926864	20926991	0.004076911
chr9	20926992	20927119	0.022161482
chr9	20927120	20927247	0.05395768
chr9	20927248	20927375	0.05891487
chr9	20927376	20927503	0.04192883
chr9	20927504	20927631	0.03896429
chr9	20927632	20927759	0.045117274
chr9	20927760	20927887	0.044897012
chr9	20927888	20928015	0.035304386
chr9	20928016	20928143	0.03400523
chr9	20928144	20928271	0.040086318
chr9	20928272	20928399	0.037041176
chr9	20928400	20928527	0.040282223
chr9	20928528	20928655	0.037223384
chr9	20928656	20928783	0.033179566
chr9	20928784	20928911	0.033542063
chr9	20928912	20929039	0.01753643
chr9	20929040	20929167	0.020857645
chr9	20929168	20929295	0.03538192
chr9	20929296	20929423	0.06476734
chr9	20929424	20929551	0.07581657
chr9	20929552	20929679	0.049710117
chr9	20929680	20929807	0.03430297
chr9	20929808	20929935	0.04087002
chr9	20929936	20930063	0.042076115
chr9	20930064	20930191	0.040696558
chr9	20930192	20930319	0.034526985
chr9	20930320	20930447	0.035105124
chr9	20930448	20930575	0.045914266
chr9	20930576	20930703	0.04543193
chr9	20930704	20930831	0.04621933
chr9	20930832	20930959	0.046314225
chr9	20930960	20931087	0.05747579
chr9	20931088	20931215	0.06991061
chr9	20931216	20931343	0.07016715
chr9	20931344	20931471	0.04801005
chr9	20931472	20931599	0.03994212
chr9	20931600	20931727	0.054079954
chr9	20931728	20931855	0.04610672
chr9	20931856	20931983	0.037197474
chr9	20931984	20932111	0.031128375
chr9	20932112	20932239	0.038794048
chr9	20932240	20932367	0.055201173
chr9	20932368	20932495	0.044836003
chr9	20932496	20932623	0.029759925
chr9	20932624	20932751	0.023127398
chr9	20932752	20932879	0.024032608
chr9	20932880	20933007	0.029757185
chr9	20933008	20933135	0.05152943
chr9	20933136	20933263	0.038284387
chr9	20933264	20933391	0.044570327
chr9	20933392	20933519	0.035930958
chr9	20933520	20933647	0.029139852
chr9	20933648	20933775	0.030806836
chr9	20933776	20933903	0.030264404
chr9	20933904	20934031	0.018204013
chr9	20934032	20934159	0.026564753
chr9	20934160	20934287	0.035325203
chr9	20934288	20934415	0.03650383
chr9	20934416	20934543	0.045797016
chr9	20934544	20934671	0.03317588
chr9	20934672	20934799	0.030814344
chr9	20934800	20934927	0.023031654
chr9	20934928	20935055	0.01858562
chr9	20935056	20935183	0.025057327
chr9	20935184	20935311	0.027115934
chr9	20935312	20935439	0.031879213
chr9	20935440	20935567	0.025133068
chr9	20935568	20935695	0.026034387
chr9	20935696	20935823	0.051595096
chr9	20935824	20935951	0.03709257
chr9	20935952	20936079	0.03193727
chr9	20936080	20936207	0.04863337
chr9	20936208	20936335	0.045330778
chr9	20936336	20936463	0.050105218
chr9	20936464	20936591	0.045073584
chr9	20936592	20936719	0.026389413
chr9	20936720	20936847	0.022524899
chr9	20936848	20936975	0.0097823
chr9	20936976	20937103	0.0010913443
chr9	20937104	20937231	4.3635166e-07
chr9	20937232	20937359	6.0570877e-05
chr9	20937360	20937487	0.0013091796
chr9	20937488	20937615	0.0017589481
chr9	20937616	20937743	0.011321629
chr9	20937744	20937871	0.0037202544
chr9	20937872	20937999	0.0011842863
chr9	20938000	20938127	0.00020094158
chr9	20938128	20938255	0.0012593463
chr9	20938256	20938383	0.000118006705
chr9	20938384	20938511	0.0021116368
chr9	20938512	20938639	0.009189978
chr9	20938640	20938767	0.0141035905
chr9	20938768	20938895	0.013125031
chr9	20938896	20939023	0.01813777
chr9	20939024	20939151	0.01964727
chr9	20939152	20939279	0.03421381
chr9	20939280	20939407	0.05554803
chr9	20939408	20939535	0.06697606
chr9	20939536	20939663	0.035602402
chr9	20939664	20939791	0.004584705
chr9	20939792	20939919	0.006659951
chr9	20939920	20940047	0.03451255
chr9	20940048	20940175	0.07068636
chr9	20940176	20940303	0.07066744
chr9	20940304	20940431	0.07688024
chr9	20940432	20940559	0.08711518
chr9	20940560	20940687	0.114262246
chr9	20940688	20940815	0.096027
chr9	20940816	20940943	0.08053192
chr9	20940944	20941071	0.120729536
chr9	20941072	20941199	0.37517288
chr9	20941200	20941327	1.7180814
chr9	20941328	20941455	0.4372956
chr9	20941456	20941583	0.054801323
chr9	20941584	20941711	0.028669933
chr9	20941712	20941839	0.039617695
chr9	20941840	20941967	0.045231074
chr9	20941968	20942095	0.03833423
chr9	20942096	20942223	0.04080298
chr9	20942224	20942351	0.04066741
chr9	20942352	20942479	0.039998688
chr9	20942480	20942607	0.035821054
chr9	20942608	20942735	0.043874387
chr9	20942736	20942863	0.04316919
chr9	20942864	20942991	0.04311094
chr9	20942992	20943119	0.03546295
chr9	20943120	20943247	0.049837343
chr9	20943248	20943375	0.068012685
chr9	20943376	20943503	0.078908086
chr9	20943504	20943631	0.07469697
chr9	20943632	20943759	0.06686518
chr9	20943760	20943887	0.042231545
chr9	20943888	20944015	0.048621424
chr9	20944016	20944143	0.05747549
chr9	20944144	20944271	0.05847079
chr9	20944272	20944399	0.061058592
chr9	20944400	20944527	0.07318832
chr9	20944528	20944655	0.0832252
chr9	20944656	20944783	0.08424876
chr9	20944784	20944911	0.047096975
chr9	20944912	20945039	0.03858157
chr9	20945040	20945167	0.03754375
chr9	20945168	20945295	0.044453397
chr9	20945296	20945423	0.07215616
chr9	20945424	20945551	0.065828316
chr9	20945552	20945679	0.039825752
chr9	20945680	20945807	0.030493435
chr9	20945808	20945935	0.03870405
chr9	20945936	20946063	0.04091965
chr9	20946064	20946191	0.0145440595
chr9	20946192	20946319	0.047007374
chr9	20946320	20946447	0.05694582
chr9	20946448	20946575	0.045051537
chr9	20946576	20946703	0.05063554
chr9	20946704	20946831	0.06901774
chr9	20946832	20946959	0.05426287
chr9	20946960	20947087	0.035035938
chr9	20947088	20947215	0.02727646
chr9	20947216	20947343	0.030459601
chr9	20947344	20947471	0.049140472
chr9	20947472	20947599	0.05488903
chr9	20947600	20947727	0.03297682
chr9	20947728	20947855	0.029976353
chr9	20947856	20947983	0.03600644
chr9	20947984	20948111	0.026579795
chr9	20948112	20948239	0.017525727
chr9	20948240	20948367	0.04190982
chr9	20948368	20948495	0.03326793
chr9	20948496	20948623	0.020249559
chr9	20948624	20948751	0.035221506
chr9	20948752	20948879	0.059795592
chr9	20948880	20949007	0.059275486
chr9	20949008	20949135	0.03925609
chr9	20949136	20949263	0.0336732
chr9	20949264	20949391	0.03526892
chr9	20949392	20949519	0.04033753
chr9	20949520	20949647	0.031410858
chr9	20949648	20949775	0.03664943
chr9	20949776	20949903	0.041096404
chr9	20949904	20950031	0.037913784
chr9	20950032	20950159	0.02780752
chr9	20950160	20950287	0.025380878
chr9	20950288	20950415	0.023231281
chr9	20950416	20950543	0.018183433
chr9	20950544	20950671	0.022853192
chr9	20950672	20950799	0.039545633
chr9	20950800	20950927	0.061309945
chr9	20950928	20951055	0.071688704
chr9	20951056	20951183	0.068485305
chr9	20951184	20951311	0.07017147
chr9	20951312	20951439	0.060820173
chr9	20951440	20951567	0.043564066
chr9	20951568	20951695	0.04115514
chr9	20951696	20951823	0.054043405
chr9	20951824	20951951	0.0617799
chr9	20951952	20952079	0.055927776
chr9	20952080	20952207	0.047846798
chr9	20952208	20952335	0.04321932
chr9	20952336	20952463	0.05174764
chr9	20952464	20952591	0.07703278
chr9	20952592	20952719	0.07011669
chr9	20952720	20952847	0.05391269
chr9	20952848	20952975	0.06039253
chr9	20952976	20953103	0.05613214
chr9	20953104	20953231	0.054624178
chr9	20953232	20953359	0.0563565
chr9	20953360	20953487	0.05433211
chr9	20953488	20953615	0.056899007
chr9	20953616	20953743	0.054183464
chr9	20953744	20953871	0.05021826
chr9	20953872	20953999	0.03773938
chr9	20954000	20954127	0.03177196
chr9	20954128	20954255	0.023161493
chr9	20954256	20954383	0.019746877
chr9	20954384	20954511	0.024294127
chr9	20954512	20954639	0.038180146
chr9	20954640	20954767	0.049149442
chr9	20954768	20954895	0.06607921
chr9	20954896	20955023	0.064531185
chr9	20955024	20955151	0.05442739
chr9	20955152	20955279	0.054903667
chr9	20955280	20955407	0.044467375
chr9	20955408	20955535	0.028908705
chr9	20955536	20955663	0.031501994
chr9	20955664	20955791	0.02808318
chr9	20955792	20955919	0.020065062
chr9	20955920	20956047	0.027467204
chr9	20956048	20956175	0.049505856
chr9	20956176	20956303	0.044537134
chr9	20956304	20956431	0.028095044
chr9	20956432	20956559	0.027708752
chr9	20956560	20956687	0.036976818
chr9	20956688	20956815	0.038192652
chr9	20956816	20956943	0.02897032
chr9	20956944	20957071	0.031747162
chr9	20957072	20957199	0.06577614
chr9	20957200	20957327	0.063024096
chr9	20957328	20957455	0.03256176
chr9	20957456	20957583	0.01901265
chr9	20957584	20957711	0.011995981
chr9	20957712	20957839	0.056146957
chr9	20957840	20957967	0.08874117
chr9	20957968	20958095	0.11117975
chr9	20958096	20958223	0.0671796
chr9	20958224	20958351	0.029570054
chr9	20958352	20958479	0.0221664
chr9	20958480	20958607	0.033336878
chr9	20958608	20958735	0.045372814
chr9	20958736	20958863	0.049162854
chr9	20958864	20958991	0.042161837
chr9	20958992	20959119	0.038571194
chr9	20959120	20959247	0.036709588
chr9	20959248	20959375	0.025791056
chr9	20959376	20959503	0.025543572
chr9	20959504	20959631	0.026938656
chr9	20959632	20959759	0.032495644
chr9	20959760	20959887	0.022988632
chr9	20959888	20960015	0.021853747
chr9	20960016	20960143	0.033890292
chr9	20960144	20960271	0.051361132
chr9	20960272	20960399	0.06239747
chr9	20960400	20960527	0.034197666
chr9	20960528	20960655	0.014803061
chr9	20960656	20960783	0.015639331
chr9	20960784	20960911	0.012012995
chr9	20960912	20961039	0.0070622484
chr9	20961040	20961167	0.03693825
chr9	20961168	20961295	0.03855901
chr9	20961296	20961423	0.046515167
chr9	20961424	20961551	0.052825008
chr9	20961552	20961679	0.043743964
chr9	20961680	20961807	0.056300405
chr9	20961808	20961935	0.049865082
chr9	20961936	20962063	0.038529523
chr9	20962064	20962191	0.037479557
chr9	20962192	20962319	0.03199024
chr9	20962320	20962447	0.010869999
chr9	20962448	20962575	0.034902655
chr9	20962576	20962703	0.05380568
chr9	20962704	20962831	0.044024497
chr9	20962832	20962959	0.039478205
chr9	20962960	20963087	0.043505903
chr9	20963088	20963215	0.036567207
chr9	20963216	20963343	0.04455683
chr9	20963344	20963471	0.048936713
chr9	20963472	20963599	0.030034449
chr9	20963600	20963727	0.032338183
chr9	20963728	20963855	0.048137948
chr9	20963856	20963983	0.05681043
chr9	20963984	20964111	0.04544155
chr9	20964112	20964239	0.028511327
chr9	20964240	20964367	0.04154077
chr9	20964368	20964495	0.04310904
chr9	20964496	20964623	0.028891616
chr9	20964624	20964751	0.0058201626
chr9	20964752	20964879	0.04437992
chr9	20964880	20965007	0.05879324
chr9	20965008	20965135	0.045883402
chr9	20965136	20965263	0.049856495
chr9	20965264	20965391	0.050041776
chr9	20965392	20965519	0.04124217
chr9	20965520	20965647	0.042244576
chr9	20965648	20965775	0.0439494
chr9	20965776	20965903	0.046709266
chr9	20965904	20966031	0.047960524
chr9	20966032	20966159	0.056630854
chr9	20966160	20966287	0.049262334
chr9	20966288	20966415	0.029152548
chr9	20966416	20966543	0.027719803
chr9	20966544	20966671	0.03818101
chr9	20966672	20966799	0.040251113
chr9	20966800	20966927	0.03402417
chr9	20966928	20967055	0.029159524
chr9	20967056	20967183	0.026080122
chr9	20967184	20967311	0.022177277
chr9	20967312	20967439	0.019881846
chr9	20967440	20967567	0.031396836
chr9	20967568	20967695	0.030926045
chr9	20967696	20967823	0.027312864
chr9	20967824	20967951	0.0258387
chr9	20967952	20968079	0.029332198
chr9	20968080	20968207	0.030279415
chr9	20968208	20968335	0.02406135
chr9	20968336	20968463	0.01716912
chr9	20968464	20968591	0.011954811
chr9	20968592	20968719	0.0223428
chr9	20968720	20968847	0.025513185
chr9	20968848	20968975	0.019090325
chr9	20968976	20969103	0.0165685
chr9	20969104	20969231	0.03269123
chr9	20969232	20969359	0.043914516
chr9	20969360	20969487	0.028697643
chr9	20969488	20969615	0.020136096
chr9	20969616	20969743	0.011123117
chr9	20969744	20969871	0.015797788
chr9	20969872	20969999	0.0284478
chr9	20970000	20970127	0.03823628
chr9	20970128	20970255	0.037517946
chr9	20970256	20970383	0.03875197
chr9	20970384	20970511	0.03193071
chr9	20970512	20970639	0.019763907
chr9	20970640	20970767	0.02107845
chr9	20970768	20970895	0.017628029
chr9	20970896	20971023	0.028265292
chr9	20971024	20971151	0.04885044
chr9	20971152	20971279	0.042420484
chr9	20971280	20971407	0.036365736
chr9	20971408	20971535	0.03877301
chr9	20971536	20971663	0.030585354
chr9	20971664	20971791	0.034821425
chr9	20971792	20971919	0.03397166
chr9	20971920	20972047	0.03986872
chr9	20972048	20972175	0.033844206
chr9	20972176	20972303	0.032609038
chr9	20972304	20972431	0.037908155
chr9	20972432	20972559	0.039294146
chr9	20972560	20972687	0.043186743
chr9	20972688	20972815	0.06279473
chr9	20972816	20972943	0.11733046
chr9	20972944	20973071	0.1699852
chr9	20973072	20973199	0.27603427
chr9	20973200	20973327	1.1950076
chr9	20973328	20973455	3.0692744
chr9	20973456	20973583	4.267868
chr9	20973584	20973711	4.3459435
chr9	20973712	20973839	3.975821
chr9	20973840	20973967	3.791879
chr9	20973968	20974095	3.678831
chr9	20974096	20974223	3.4711938
chr9	20974224	20974351	3.9510639
chr9	20974352	20974479	4.48505
chr9	20974480	20974607	4.6048913
chr9	20974608	20974735	4.632029
chr9	20974736	20974863	2.1940687
chr9	20974864	20974991	0.12146792
chr9	20974992	20975119	0.072098196
chr9	20975120	20975247	0.070824414
chr9	20975248	20975375	0.06560079
chr9	20975376	20975503	0.074335374
chr9	20975504	20975631	0.06759445
chr9	20975632	20975759	0.054698844
chr9	20975760	20975887	0.05097771
chr9	20975888	20976015	0.04216186
chr9	20976016	20976143	0.023981817
chr9	20976144	20976271	0.021982446
chr9	20976272	20976399	0.03561265
chr9	20976400	20976527	0.05679151
chr9	20976528	20976655	0.061250463
chr9	20976656	20976783	0.07275614
chr9	20976784	20976911	0.06318465
chr9	20976912	20977039	0.052353185
chr9	20977040	20977167	0.05456597
chr9	20977168	20977295	0.054940358
chr9	20977296	20977423	0.056573573
chr9	20977424	20977551	0.046531476
chr9	20977552	20977679	0.015098633
chr9	20977680	20977807	0.031820845
chr9	20977808	20977935	0.04189113
chr9	20977936	20978063	0.045478385
chr9	20978064	20978191	0.051200133
chr9	20978192	20978319	0.052035525
chr9	20978320	20978447	0.07769928
chr9	20978448	20978575	0.073410094
chr9	20978576	20978703	0.046079267
chr9	20978704	20978831	0.03678999
chr9	20978832	20978959	0.06175922
chr9	20978960	20979087	0.06570828
chr9	20979088	20979215	0.04408075
chr9	20979216	20979343	0.047234382
chr9	20979344	20979471	0.038401473
chr9	20979472	20979599	0.02238292
chr9	20979600	20979727	0.04127611
chr9	20979728	20979855	0.056555808
chr9	20979856	20979983	0.047293313
chr9	20979984	20980111	0.02849048
chr9	20980112	20980239	0.012549535
chr9	20980240	20980367	0.04520287
chr9	20980368	20980495	0.0354979
chr9	20980496	20980623	0.043313317
chr9	20980624	20980751	0.0885893
chr9	20980752	20980879	0.41452464
chr9	20980880	20981007	1.5826988
chr9	20981008	20981135	0.5589327
chr9	20981136	20981263	0.4163569
chr9	20981264	20981391	0.2958333
chr9	20981392	20981519	0.15149117
chr9	20981520	20981647	0.13171661
chr9	20981648	20981775	0.07252425
chr9	20981776	20981903	0.05764111
chr9	20981904	20982031	0.06318492
chr9	20982032	20982159	0.036219217
chr9	20982160	20982287	0.024168797
chr9	20982288	20982415	0.045991402
chr9	20982416	20982543	0.049159147
chr9	20982544	20982671	0.028379085
chr9	20982672	20982799	0.0546949
chr9	20982800	20982927	0.053280246
chr9	20982928	20983055	0.061000418
chr9	20983056	20983183	0.06709659
chr9	20983184	20983311	0.052952863
chr9	20983312	20983439	0.019400213
chr9	20983440	20983567	0.012585772
chr9	20983568	20983695	0.048013676
chr9	20983696	20983823	0.059544776
chr9	20983824	20983951	0.04975686
chr9	20983952	20984079	0.062089678
chr9	20984080	20984207	0.07864693
chr9	20984208	20984335	0.080986306
chr9	20984336	20984463	0.0564935
chr9	20984464	20984591	0.05751047
chr9	20984592	20984719	0.24378225
chr9	20984720	20984847	0.29548085
chr9	20984848	20984975	0.10911208
chr9	20984976	20985103	0.10321448
chr9	20985104	20985231	0.10150665
chr9	20985232	20985359	0.05374057
chr9	20985360	20985487	0.03727153
chr9	20985488	20985615	0.04211273
chr9	20985616	20985743	0.041724086
chr9	20985744	20985871	0.03424551
chr9	20985872	20985999	0.04817684
chr9	20986000	20986127	0.051852647
chr9	20986128	20986255	0.042402007
chr9	20986256	20986383	0.047037125
chr9	20986384	20986511	0.09537045
chr9	20986512	20986639	0.07169866
chr9	20986640	20986767	0.054978713
chr9	20986768	20986895	0.04684548
chr9	20986896	20987023	0.055019982
chr9	20987024	20987151	0.07273752
chr9	20987152	20987279	0.07710029
chr9	20987280	20987407	0.049230553
chr9	20987408	20987535	0.038600534
chr9	20987536	20987663	0.078400865
chr9	20987664	20987791	0.19295315
chr9	20987792	20987919	0.10540854
chr9	20987920	20988047	0.07017379
chr9	20988048	20988175	0.06992904
chr9	20988176	20988303	0.076612264
chr9	20988304	20988431	0.10336188
chr9	20988432	20988559	0.08315577
chr9	20988560	20988687	0.086206645
chr9	20988688	20988815	0.10779283
chr9	20988816	20988943	0.11504998
chr9	20988944	20989071	0.14889587
chr9	20989072	20989199	0.29872105
chr9	20989200	20989327	0.15364443
chr9	20989328	20989455	0.08882631
chr9	20989456	20989583	0.10469982
chr9	20989584	20989711	0.09829262
chr9	20989712	20989839	0.12097078
chr9	20989840	20989967	1.561173
chr9	20989968	20990095	6.116266
chr9	20990096	20990223	4.306474
chr9	20990224	20990351	0.9767934
chr9	20990352	20990479	0.35997313
chr9	20990480	20990607	0.31491506
chr9	20990608	20990735	0.34829575
chr9	20990736	20990863	0.7938125
chr9	20990864	20990991	3.9276848
chr9	20990992	20991119	8.862625
chr9	20991120	20991247	4.7155623
chr9	20991248	20991375	0.1797125
chr9	20991376	20991503	0.118593656
chr9	20991504	20991631	0.091281824
chr9	20991632	20991759	0.08150707
chr9	20991760	20991887	0.064263
chr9	20991888	20992015	0.04042027
chr9	20992016	20992143	0.039375063
chr9	20992144	20992271	0.051959448
chr9	20992272	20992399	0.050312284
chr9	20992400	20992527	0.07466022
chr9	20992528	20992655	0.080137044
chr9	20992656	20992783	0.05569374
chr9	20992784	20992911	0.030958176
chr9	20992912	20993039	0.038836025
chr9	20993040	20993167	0.05736239
chr9	20993168	20993295	0.06287414
chr9	20993296	20993423	0.06328455
chr9	20993424	20993551	0.04755277
chr9	20993552	20993679	0.032771323
chr9	20993680	20993807	0.029971236
chr9	20993808	20993935	0.021770598
chr9	20993936	20994063	0.02499436
chr9	20994064	20994191	0.04072503
chr9	20994192	20994319	0.059096992
chr9	20994320	20994447	0.07265807
chr9	20994448	20994575	0.06845
chr9	20994576	20994703	0.07290343
chr9	20994704	20994831	0.0611077
chr9	20994832	20994959	0.036996294
chr9	20994960	20995087	0.042874455
chr9	20995088	20995215	0.04817112
chr9	20995216	20995343	0.045811597
chr9	20995344	20995471	0.031919353
chr9	20995472	20995599	0.0767646
chr9	20995600	20995727	0.13186833
chr9	20995728	20995855	0.3359755
chr9	20995856	20995983	0.13246047
chr9	20995984	20996111	0.070544355
chr9	20996112	20996239	0.06224525
chr9	20996240	20996367	0.09861034
chr9	20996368	20996495	0.11637915
chr9	20996496	20996623	0.095662355
chr9	20996624	20996751	0.06237611
chr9	20996752	20996879	0.06394496
chr9	20996880	20997007	0.07278494
chr9	20997008	20997135	0.061913457
chr9	20997136	20997263	0.056056958
chr9	20997264	20997391	0.061604265
chr9	20997392	20997519	0.059726357
chr9	20997520	20997647	0.09380665
chr9	20997648	20997775	0.25300157
chr9	20997776	20997903	1.0493714
chr9	20997904	20998031	0.48636883
chr9	20998032	20998159	0.1291039
chr9	20998160	20998287	0.06195091
chr9	20998288	20998415	0.062435284
chr9	20998416	20998543	0.06860674
chr9	20998544	20998671	0.055214144
chr9	20998672	20998799	0.04977887
chr9	20998800	20998927	0.07827962
chr9	20998928	20999055	0.07291921
chr9	20999056	20999183	0.021362131
chr9	20999184	20999311	0.016043134
chr9	20999312	20999439	0.019814795
chr9	20999440	20999567	0.02647666
chr9	20999568	20999695	0.028004503
chr9	20999696	20999823	0.04382236
chr9	20999824	20999951	0.044561315
chr9	20999952	21000079	0.04747112
chr9	21000080	21000207	0.04124813
chr9	21000208	21000335	0.030328522
chr9	21000336	21000463	0.04156411
chr9	21000464	21000591	0.054447472
chr9	21000592	21000719	0.033492256
chr9	21000720	21000847	0.020666772
chr9	21000848	21000975	0.030093154
chr9	21000976	21001103	0.03644152
chr9	21001104	21001231	0.04423102
chr9	21001232	21001359	0.042991553
chr9	21001360	21001487	0.051872917
chr9	21001488	21001615	0.05552468
chr9	21001616	21001743	0.058605257
chr9	21001744	21001871	0.07158401
chr9	21001872	21001999	0.05648265
chr9	21002000	21002127	0.047167223
chr9	21002128	21002255	0.05967543
chr9	21002256	21002383	0.070439145
chr9	21002384	21002511	0.11216672
chr9	21002512	21002639	0.12882239
chr9	21002640	21002767	0.051409964
chr9	21002768	21002895	0.056538217
chr9	21002896	21003023	0.062878735
chr9	21003024	21003151	0.0380641
chr9	21003152	21003279	0.01883818
chr9	21003280	21003407	0.02585644
chr9	21003408	21003535	0.020493336
chr9	21003536	21003663	0.014515719
chr9	21003664	21003791	0.020060055
chr9	21003792	21003919	0.02325664
chr9	21003920	21004047	0.02824935
chr9	21004048	21004175	0.028404769
chr9	21004176	21004303	0.03179619
chr9	21004304	21004431	0.06072639
chr9	21004432	21004559	0.065249495
chr9	21004560	21004687	0.07045033
chr9	21004688	21004815	0.070496194
chr9	21004816	21004943	0.070971705
chr9	21004944	21005071	0.07588131
chr9	21005072	21005199	0.06982192
chr9	21005200	21005327	0.06854767
chr9	21005328	21005455	0.080984876
chr9	21005456	21005583	0.08666903
chr9	21005584	21005711	0.10093623
chr9	21005712	21005839	0.0943339
chr9	21005840	21005967	0.07874568
chr9	21005968	21006095	0.07218876
chr9	21006096	21006223	0.07575151
chr9	21006224	21006351	0.073024526
chr9	21006352	21006479	0.0663062
chr9	21006480	21006607	0.040308848
chr9	21006608	21006735	0.032210696
chr9	21006736	21006863	0.03280775
chr9	21006864	21006991	0.04111091
chr9	21006992	21007119	0.044310797
chr9	21007120	21007247	0.046508342
chr9	21007248	21007375	0.03983254
chr9	21007376	21007503	0.03148526
chr9	21007504	21007631	0.039504867
chr9	21007632	21007759	0.041342046
chr9	21007760	21007887	0.052815974
chr9	21007888	21008015	0.062237624
chr9	21008016	21008143	0.055805963
chr9	21008144	21008271	0.043761067
chr9	21008272	21008399	0.045343447
chr9	21008400	21008527	0.043040186
chr9	21008528	21008655	0.03653115
chr9	21008656	21008783	0.03656593
chr9	21008784	21008911	0.04549793
chr9	21008912	21009039	0.048608556
chr9	21009040	21009167	0.032480307
chr9	21009168	21009295	0.025799865
chr9	21009296	21009423	0.02733582
chr9	21009424	21009551	0.026484188
chr9	21009552	21009679	0.035104655
chr9	21009680	21009807	0.045285076
chr9	21009808	21009935	0.03342742
chr9	21009936	21010063	0.027904715
chr9	21010064	21010191	0.032538716
chr9	21010192	21010319	0.047538288
chr9	21010320	21010447	0.056592356
chr9	21010448	21010575	0.062288605
chr9	21010576	21010703	0.05405484
chr9	21010704	21010831	0.05167788
chr9	21010832	21010959	0.06957928
chr9	21010960	21011087	0.090247154
chr9	21011088	21011215	0.0736644
chr9	21011216	21011343	0.058162764
chr9	21011344	21011471	0.06739052
chr9	21011472	21011599	0.061298866
chr9	21011600	21011727	0.055140555
chr9	21011728	21011855	0.0354568
chr9	21011856	21011983	0.033720672
chr9	21011984	21012111	0.039063152
chr9	21012112	21012239	0.053539425
chr9	21012240	21012367	0.07126178
chr9	21012368	21012495	0.06534047
chr9	21012496	21012623	0.04549363
chr9	21012624	21012751	0.04455722
chr9	21012752	21012879	0.045149386
chr9	21012880	21013007	0.024014734
chr9	21013008	21013135	0.0219611
chr9	21013136	21013263	0.031114304
chr9	21013264	21013391	0.03677494
chr9	21013392	21013519	0.039764367
chr9	21013520	21013647	0.03721381
chr9	21013648	21013775	0.021026542
chr9	21013776	21013903	0.025953362
chr9	21013904	21014031	0.046958264
chr9	21014032	21014159	0.04546544
chr9	21014160	21014287	0.047465824
chr9	21014288	21014415	0.059463926
chr9	21014416	21014543	0.06197802
chr9	21014544	21014671	0.042414878
chr9	21014672	21014799	0.03342064
chr9	21014800	21014927	0.047140058
chr9	21014928	21015055	0.04078861
chr9	21015056	21015183	0.024028227
chr9	21015184	21015311	0.05702595
chr9	21015312	21015439	0.07735822
chr9	21015440	21015567	0.063692436
chr9	21015568	21015695	0.0658514
chr9	21015696	21015823	0.06310964
chr9	21015824	21015951	0.08391214
chr9	21015952	21016079	0.09742997
chr9	21016080	21016207	0.09605751
chr9	21016208	21016335	0.109352574
chr9	21016336	21016463	0.11463089
chr9	21016464	21016591	0.081759214
chr9	21016592	21016719	0.06955489
chr9	21016720	21016847	0.028051244
chr9	21016848	21016975	0.030896377
chr9	21016976	21017103	0.029463332
chr9	21017104	21017231	0.05770764
chr9	21017232	21017359	0.07312106
chr9	21017360	21017487	0.04992421
chr9	21017488	21017615	0.047078572
chr9	21017616	21017743	0.04443822
chr9	21017744	21017871	0.053149346
chr9	21017872	21017999	0.07017979
chr9	21018000	21018127	0.067871965
chr9	21018128	21018255	0.04801542
chr9	21018256	21018383	0.045000944
chr9	21018384	21018511	0.03558547
chr9	21018512	21018639	0.03348752
chr9	21018640	21018767	0.03426798
chr9	21018768	21018895	0.032398988
chr9	21018896	21019023	0.023872139
chr9	21019024	21019151	0.029332671
chr9	21019152	21019279	0.049531367
chr9	21019280	21019407	0.03525186
chr9	21019408	21019535	0.022912024
chr9	21019536	21019663	0.025278509
chr9	21019664	21019791	0.035797536
chr9	21019792	21019919	0.036781173
chr9	21019920	21020047	0.038779616
chr9	21020048	21020175	0.03566315
chr9	21020176	21020303	0.026386729
chr9	21020304	21020431	0.037704337
chr9	21020432	21020559	0.038362868
chr9	21020560	21020687	0.027403979
chr9	21020688	21020815	0.021967974
chr9	21020816	21020943	0.028286796
chr9	21020944	21021071	0.025066765
chr9	21021072	21021199	0.011959136
chr9	21021200	21021327	0.010136715
chr9	21021328	21021455	0.0023120241
chr9	21021456	21021583	0.007343306
chr9	21021584	21021711	0.0019427005
chr9	21021712	21021839	6.7854286e-05
chr9	21021840	21021967	0.0005146001
chr9	21021968	21022095	0.0024773872
chr9	21022096	21022223	0.013820712
chr9	21022224	21022351	0.0149116665
chr9	21022352	21022479	0.009621227
chr9	21022480	21022607	0.012422954
chr9	21022608	21022735	0.0019949514
chr9	21022736	21022863	2.975278e-05
chr9	21022864	21022991	0.00025356945
chr9	21022992	21023119	0.0049382118
chr9	21023120	21023247	0.007860558
chr9	21023248	21023375	0.025284017
chr9	21023376	21023503	0.13154757
chr9	21023504	21023631	0.14913616
chr9	21023632	21023759	0.081263155
chr9	21023760	21023887	0.16791168
chr9	21023888	21024015	1.2971292
chr9	21024016	21024143	1.1345348
chr9	21024144	21024271	0.21346219
chr9	21024272	21024399	0.16317749
chr9	21024400	21024527	0.10233142
chr9	21024528	21024655	0.07570811
chr9	21024656	21024783	0.074003056
chr9	21024784	21024911	0.064053595
chr9	21024912	21025039	0.071222365
chr9	21025040	21025167	0.057438746
chr9	21025168	21025295	0.030907491
chr9	21025296	21025423	0.027505776
chr9	21025424	21025551	0.033025283
chr9	21025552	21025679	0.037283797
chr9	21025680	21025807	0.047377504
chr9	21025808	21025935	0.052420255
chr9	21025936	21026063	0.062386073
chr9	21026064	21026191	0.06920971
chr9	21026192	21026319	0.09510586
chr9	21026320	21026447	0.09382827
chr9	21026448	21026575	0.067671575
chr9	21026576	21026703	0.078548685
chr9	21026704	21026831	0.073344536
chr9	21026832	21026959	0.057896167
chr9	21026960	21027087	0.065423764
chr9	21027088	21027215	0.055844348
chr9	21027216	21027343	0.06951769
chr9	21027344	21027471	0.07543153
chr9	21027472	21027599	0.08564539
chr9	21027600	21027727	0.0893378
chr9	21027728	21027855	0.064587526
chr9	21027856	21027983	0.04138018
chr9	21027984	21028111	0.037867043
chr9	21028112	21028239	0.05518789
chr9	21028240	21028367	0.10258712
chr9	21028368	21028495	0.113395385
chr9	21028496	21028623	0.7340011
chr9	21028624	21028751	1.9220892
chr9	21028752	21028879	0.43042752
chr9	21028880	21029007	0.10156149
chr9	21029008	21029135	0.10649625
chr9	21029136	21029263	0.07471895
chr9	21029264	21029391	0.061330695
chr9	21029392	21029519	0.08085652
chr9	21029520	21029647	0.092726484
chr9	21029648	21029775	0.12809345
chr9	21029776	21029903	0.16040719
chr9	21029904	21030031	0.12765144
chr9	21030032	21030159	0.106184795
chr9	21030160	21030287	0.11162885
chr9	21030288	21030415	0.15636571
chr9	21030416	21030543	0.19039792
chr9	21030544	21030671	0.70514834
chr9	21030672	21030799	4.3079596
chr9	21030800	21030927	4.197304
chr9	21030928	21031055	0.5883599
chr9	21031056	21031183	0.52995056
chr9	21031184	21031311	0.50269836
chr9	21031312	21031439	0.36000407
