# Supplementary material for: MORC3 represses a tandem repeat enhancer to regulate interferon
Source: EMBO J. 2026 Jun 5;45(14):5130–63. doi: 10.1038/s44318-026-00799-9 (PMC13373173; doi:10.1038/s44318-026-00799-9)
Supplement: Supplementary file 8 — Source data Fig. 4 [file 44318_2026_799_MOESM8_ESM.zip › Figure 4/4A/4A_Frontal Cortex_ENFORMER.bedgraph]

chr9	20916752	20916879	0.06329741
chr9	20916880	20917007	0.065142475
chr9	20917008	20917135	0.04600035
chr9	20917136	20917263	0.058387052
chr9	20917264	20917391	0.050773367
chr9	20917392	20917519	0.06070449
chr9	20917520	20917647	0.085727945
chr9	20917648	20917775	0.06432824
chr9	20917776	20917903	0.07174511
chr9	20917904	20918031	0.09151694
chr9	20918032	20918159	0.088882
chr9	20918160	20918287	0.06948734
chr9	20918288	20918415	0.06099445
chr9	20918416	20918543	0.016914845
chr9	20918544	20918671	0.00054499705
chr9	20918672	20918799	0.03274548
chr9	20918800	20918927	0.07365432
chr9	20918928	20919055	0.07226818
chr9	20919056	20919183	0.01796301
chr9	20919184	20919311	0.0053571695
chr9	20919312	20919439	0.0044238195
chr9	20919440	20919567	0.0015169973
chr9	20919568	20919695	0.0023757669
chr9	20919696	20919823	0.00035516365
chr9	20919824	20919951	1.046942e-05
chr9	20919952	20920079	6.700051e-05
chr9	20920080	20920207	0.00032657
chr9	20920208	20920335	2.8564837e-05
chr9	20920336	20920463	6.154082e-08
chr9	20920464	20920591	2.318633e-05
chr9	20920592	20920719	0.004396584
chr9	20920720	20920847	0.004034551
chr9	20920848	20920975	0.001549811
chr9	20920976	20921103	0.0356824
chr9	20921104	20921231	0.071837515
chr9	20921232	20921359	0.07237898
chr9	20921360	20921487	0.081004895
chr9	20921488	20921615	0.08981314
chr9	20921616	20921743	0.060221203
chr9	20921744	20921871	0.055798255
chr9	20921872	20921999	0.06411722
chr9	20922000	20922127	0.055703316
chr9	20922128	20922255	0.06781915
chr9	20922256	20922383	0.07030871
chr9	20922384	20922511	0.068321995
chr9	20922512	20922639	0.07018623
chr9	20922640	20922767	0.065652095
chr9	20922768	20922895	0.066087626
chr9	20922896	20923023	0.053837977
chr9	20923024	20923151	0.065983154
chr9	20923152	20923279	0.08210825
chr9	20923280	20923407	0.060588647
chr9	20923408	20923535	0.07413102
chr9	20923536	20923663	0.0713332
chr9	20923664	20923791	0.07395873
chr9	20923792	20923919	0.07217472
chr9	20923920	20924047	0.06628464
chr9	20924048	20924175	0.06808732
chr9	20924176	20924303	0.07206904
chr9	20924304	20924431	0.0957973
chr9	20924432	20924559	0.083011
chr9	20924560	20924687	0.07956829
chr9	20924688	20924815	0.07830231
chr9	20924816	20924943	0.073176995
chr9	20924944	20925071	0.07550186
chr9	20925072	20925199	0.0547872
chr9	20925200	20925327	0.06771612
chr9	20925328	20925455	0.07327261
chr9	20925456	20925583	0.06304637
chr9	20925584	20925711	0.063342884
chr9	20925712	20925839	0.05806516
chr9	20925840	20925967	0.069205426
chr9	20925968	20926095	0.06410188
chr9	20926096	20926223	0.05967865
chr9	20926224	20926351	0.056491397
chr9	20926352	20926479	0.053130407
chr9	20926480	20926607	0.009591445
chr9	20926608	20926735	0.0028098673
chr9	20926736	20926863	0.01648464
chr9	20926864	20926991	0.010428487
chr9	20926992	20927119	0.033631474
chr9	20927120	20927247	0.06713125
chr9	20927248	20927375	0.061229657
chr9	20927376	20927503	0.046086207
chr9	20927504	20927631	0.056381658
chr9	20927632	20927759	0.06987376
chr9	20927760	20927887	0.06648032
chr9	20927888	20928015	0.054981064
chr9	20928016	20928143	0.06513453
chr9	20928144	20928271	0.07025382
chr9	20928272	20928399	0.061326735
chr9	20928400	20928527	0.079009436
chr9	20928528	20928655	0.09846766
chr9	20928656	20928783	0.12027986
chr9	20928784	20928911	0.1629262
chr9	20928912	20929039	0.053915028
chr9	20929040	20929167	0.056634232
chr9	20929168	20929295	0.07857819
chr9	20929296	20929423	0.1555654
chr9	20929424	20929551	0.21930522
chr9	20929552	20929679	0.12791196
chr9	20929680	20929807	0.07367461
chr9	20929808	20929935	0.07771038
chr9	20929936	20930063	0.08221186
chr9	20930064	20930191	0.0769852
chr9	20930192	20930319	0.06626952
chr9	20930320	20930447	0.07366072
chr9	20930448	20930575	0.09400325
chr9	20930576	20930703	0.09210007
chr9	20930704	20930831	0.12542862
chr9	20930832	20930959	0.19014752
chr9	20930960	20931087	0.22970073
chr9	20931088	20931215	0.19849066
chr9	20931216	20931343	0.13442604
chr9	20931344	20931471	0.0967262
chr9	20931472	20931599	0.08189282
chr9	20931600	20931727	0.07172017
chr9	20931728	20931855	0.010488113
chr9	20931856	20931983	0.038492978
chr9	20931984	20932111	0.0732256
chr9	20932112	20932239	0.065622926
chr9	20932240	20932367	0.090169705
chr9	20932368	20932495	0.07435372
chr9	20932496	20932623	0.063164115
chr9	20932624	20932751	0.05579936
chr9	20932752	20932879	0.057406638
chr9	20932880	20933007	0.053529978
chr9	20933008	20933135	0.07543489
chr9	20933136	20933263	0.035055764
chr9	20933264	20933391	0.02680017
chr9	20933392	20933519	0.012261147
chr9	20933520	20933647	0.0039585526
chr9	20933648	20933775	0.007289045
chr9	20933776	20933903	0.007769955
chr9	20933904	20934031	0.0038862843
chr9	20934032	20934159	0.007914084
chr9	20934160	20934287	0.017040709
chr9	20934288	20934415	0.029249553
chr9	20934416	20934543	0.038571693
chr9	20934544	20934671	0.017489098
chr9	20934672	20934799	0.016565377
chr9	20934800	20934927	0.013851762
chr9	20934928	20935055	0.014784583
chr9	20935056	20935183	0.0417066
chr9	20935184	20935311	0.051857743
chr9	20935312	20935439	0.043335047
chr9	20935440	20935567	0.006434306
chr9	20935568	20935695	0.008707812
chr9	20935696	20935823	0.05172306
chr9	20935824	20935951	0.05536709
chr9	20935952	20936079	0.047949366
chr9	20936080	20936207	0.06608078
chr9	20936208	20936335	0.06846871
chr9	20936336	20936463	0.06910148
chr9	20936464	20936591	0.035124306
chr9	20936592	20936719	0.007417696
chr9	20936720	20936847	0.0071822666
chr9	20936848	20936975	0.0021336074
chr9	20936976	20937103	0.0005380842
chr9	20937104	20937231	6.4826014e-07
chr9	20937232	20937359	2.2889602e-05
chr9	20937360	20937487	0.00010171499
chr9	20937488	20937615	0.00042830507
chr9	20937616	20937743	0.0024348001
chr9	20937744	20937871	0.0008860369
chr9	20937872	20937999	0.000104364066
chr9	20938000	20938127	2.7877397e-05
chr9	20938128	20938255	5.6467536e-05
chr9	20938256	20938383	2.438499e-05
chr9	20938384	20938511	0.0001069667
chr9	20938512	20938639	0.0013840274
chr9	20938640	20938767	0.011344051
chr9	20938768	20938895	0.022061
chr9	20938896	20939023	0.025028076
chr9	20939024	20939151	0.0112991845
chr9	20939152	20939279	0.06010847
chr9	20939280	20939407	0.09938741
chr9	20939408	20939535	0.09405945
chr9	20939536	20939663	0.061476424
chr9	20939664	20939791	0.008940347
chr9	20939792	20939919	0.0018254542
chr9	20939920	20940047	0.023315104
chr9	20940048	20940175	0.08284815
chr9	20940176	20940303	0.074809186
chr9	20940304	20940431	0.020385442
chr9	20940432	20940559	0.021991968
chr9	20940560	20940687	0.11999621
chr9	20940688	20940815	0.16004877
chr9	20940816	20940943	0.13381165
chr9	20940944	20941071	0.15999813
chr9	20941072	20941199	0.41114578
chr9	20941200	20941327	1.2722809
chr9	20941328	20941455	0.34896553
chr9	20941456	20941583	0.09970932
chr9	20941584	20941711	0.065342374
chr9	20941712	20941839	0.073279634
chr9	20941840	20941967	0.07580755
chr9	20941968	20942095	0.06300671
chr9	20942096	20942223	0.06304676
chr9	20942224	20942351	0.06591087
chr9	20942352	20942479	0.07637461
chr9	20942480	20942607	0.07046913
chr9	20942608	20942735	0.07245103
chr9	20942736	20942863	0.059230216
chr9	20942864	20942991	0.07070675
chr9	20942992	20943119	0.06128654
chr9	20943120	20943247	0.06568141
chr9	20943248	20943375	0.07660982
chr9	20943376	20943503	0.07999995
chr9	20943504	20943631	0.08045347
chr9	20943632	20943759	0.074642435
chr9	20943760	20943887	0.06471022
chr9	20943888	20944015	0.08193032
chr9	20944016	20944143	0.0906987
chr9	20944144	20944271	0.085574135
chr9	20944272	20944399	0.07306165
chr9	20944400	20944527	0.07833563
chr9	20944528	20944655	0.09595989
chr9	20944656	20944783	0.095185995
chr9	20944784	20944911	0.0709502
chr9	20944912	20945039	0.08832356
chr9	20945040	20945167	0.083163805
chr9	20945168	20945295	0.0900033
chr9	20945296	20945423	0.23870555
chr9	20945424	20945551	0.35732853
chr9	20945552	20945679	0.14891684
chr9	20945680	20945807	0.076072074
chr9	20945808	20945935	0.08195135
chr9	20945936	20946063	0.06867555
chr9	20946064	20946191	0.023740087
chr9	20946192	20946319	0.06643067
chr9	20946320	20946447	0.06747383
chr9	20946448	20946575	0.0596145
chr9	20946576	20946703	0.06425774
chr9	20946704	20946831	0.08314871
chr9	20946832	20946959	0.07085747
chr9	20946960	20947087	0.05331803
chr9	20947088	20947215	0.042331863
chr9	20947216	20947343	0.030795336
chr9	20947344	20947471	0.030843686
chr9	20947472	20947599	0.035999537
chr9	20947600	20947727	0.033962186
chr9	20947728	20947855	0.045032155
chr9	20947856	20947983	0.0466472
chr9	20947984	20948111	0.03686371
chr9	20948112	20948239	0.030425258
chr9	20948240	20948367	0.054377925
chr9	20948368	20948495	0.051564015
chr9	20948496	20948623	0.03200515
chr9	20948624	20948751	0.040179573
chr9	20948752	20948879	0.052387066
chr9	20948880	20949007	0.059702154
chr9	20949008	20949135	0.049097117
chr9	20949136	20949263	0.042410955
chr9	20949264	20949391	0.042370614
chr9	20949392	20949519	0.049793255
chr9	20949520	20949647	0.044057738
chr9	20949648	20949775	0.04735604
chr9	20949776	20949903	0.04554734
chr9	20949904	20950031	0.046104237
chr9	20950032	20950159	0.03583748
chr9	20950160	20950287	0.03760367
chr9	20950288	20950415	0.038630273
chr9	20950416	20950543	0.035101272
chr9	20950544	20950671	0.04848489
chr9	20950672	20950799	0.041838538
chr9	20950800	20950927	0.06156428
chr9	20950928	20951055	0.058964014
chr9	20951056	20951183	0.0608598
chr9	20951184	20951311	0.06262531
chr9	20951312	20951439	0.059178215
chr9	20951440	20951567	0.055064734
chr9	20951568	20951695	0.051781934
chr9	20951696	20951823	0.056525845
chr9	20951824	20951951	0.06287455
chr9	20951952	20952079	0.06575474
chr9	20952080	20952207	0.07035363
chr9	20952208	20952335	0.088564664
chr9	20952336	20952463	0.077085234
chr9	20952464	20952591	0.085405685
chr9	20952592	20952719	0.059677474
chr9	20952720	20952847	0.06501742
chr9	20952848	20952975	0.09863294
chr9	20952976	20953103	0.102970734
chr9	20953104	20953231	0.081933856
chr9	20953232	20953359	0.10243899
chr9	20953360	20953487	0.12721907
chr9	20953488	20953615	0.13014737
chr9	20953616	20953743	0.106049016
chr9	20953744	20953871	0.0817814
chr9	20953872	20953999	0.069342405
chr9	20954000	20954127	0.064693905
chr9	20954128	20954255	0.051323403
chr9	20954256	20954383	0.050145637
chr9	20954384	20954511	0.063769326
chr9	20954512	20954639	0.087891996
chr9	20954640	20954767	0.09013046
chr9	20954768	20954895	0.1024166
chr9	20954896	20955023	0.095114045
chr9	20955024	20955151	0.07682197
chr9	20955152	20955279	0.06498994
chr9	20955280	20955407	0.06485233
chr9	20955408	20955535	0.056739226
chr9	20955536	20955663	0.0653145
chr9	20955664	20955791	0.048769705
chr9	20955792	20955919	0.03646129
chr9	20955920	20956047	0.04131006
chr9	20956048	20956175	0.062118556
chr9	20956176	20956303	0.054995
chr9	20956304	20956431	0.04645627
chr9	20956432	20956559	0.048021488
chr9	20956560	20956687	0.05318584
chr9	20956688	20956815	0.048027717
chr9	20956816	20956943	0.014031493
chr9	20956944	20957071	0.018724857
chr9	20957072	20957199	0.025437446
chr9	20957200	20957327	0.028226294
chr9	20957328	20957455	0.030488608
chr9	20957456	20957583	0.0086970115
chr9	20957584	20957711	0.005978083
chr9	20957712	20957839	0.038000736
chr9	20957840	20957967	0.06438396
chr9	20957968	20958095	0.061132148
chr9	20958096	20958223	0.04815448
chr9	20958224	20958351	0.047389884
chr9	20958352	20958479	0.02624697
chr9	20958480	20958607	0.031189749
chr9	20958608	20958735	0.038407657
chr9	20958736	20958863	0.019186903
chr9	20958864	20958991	0.025337137
chr9	20958992	20959119	0.03537939
chr9	20959120	20959247	0.023208875
chr9	20959248	20959375	0.01419626
chr9	20959376	20959503	0.015722403
chr9	20959504	20959631	0.019658461
chr9	20959632	20959759	0.028998392
chr9	20959760	20959887	0.025990909
chr9	20959888	20960015	0.03764032
chr9	20960016	20960143	0.057892602
chr9	20960144	20960271	0.06177425
chr9	20960272	20960399	0.07564197
chr9	20960400	20960527	0.047183238
chr9	20960528	20960655	0.017646704
chr9	20960656	20960783	0.0029250614
chr9	20960784	20960911	0.0029281413
chr9	20960912	20961039	0.003565226
chr9	20961040	20961167	0.026381103
chr9	20961168	20961295	0.031731904
chr9	20961296	20961423	0.057926137
chr9	20961424	20961551	0.07536384
chr9	20961552	20961679	0.0659253
chr9	20961680	20961807	0.08039927
chr9	20961808	20961935	0.059206843
chr9	20961936	20962063	0.06807388
chr9	20962064	20962191	0.0639061
chr9	20962192	20962319	0.057493273
chr9	20962320	20962447	0.01720283
chr9	20962448	20962575	0.05008301
chr9	20962576	20962703	0.080807924
chr9	20962704	20962831	0.069722965
chr9	20962832	20962959	0.08146864
chr9	20962960	20963087	0.10952518
chr9	20963088	20963215	0.078496814
chr9	20963216	20963343	0.0663327
chr9	20963344	20963471	0.06974184
chr9	20963472	20963599	0.05353587
chr9	20963600	20963727	0.056506086
chr9	20963728	20963855	0.061473504
chr9	20963856	20963983	0.057980027
chr9	20963984	20964111	0.03027487
chr9	20964112	20964239	0.0051933937
chr9	20964240	20964367	0.01578314
chr9	20964368	20964495	0.036285482
chr9	20964496	20964623	0.02522943
chr9	20964624	20964751	0.0006819154
chr9	20964752	20964879	0.03501121
chr9	20964880	20965007	0.06959592
chr9	20965008	20965135	0.065055735
chr9	20965136	20965263	0.07227137
chr9	20965264	20965391	0.072688065
chr9	20965392	20965519	0.06710793
chr9	20965520	20965647	0.057806324
chr9	20965648	20965775	0.05197294
chr9	20965776	20965903	0.03994572
chr9	20965904	20966031	0.036575362
chr9	20966032	20966159	0.03535725
chr9	20966160	20966287	0.040439863
chr9	20966288	20966415	0.029712774
chr9	20966416	20966543	0.036369957
chr9	20966544	20966671	0.040192652
chr9	20966672	20966799	0.033479847
chr9	20966800	20966927	0.032874294
chr9	20966928	20967055	0.02456273
chr9	20967056	20967183	0.028978111
chr9	20967184	20967311	0.034616277
chr9	20967312	20967439	0.025748732
chr9	20967440	20967567	0.03161512
chr9	20967568	20967695	0.036274333
chr9	20967696	20967823	0.031600554
chr9	20967824	20967951	0.033309374
chr9	20967952	20968079	0.040152796
chr9	20968080	20968207	0.042223375
chr9	20968208	20968335	0.03926822
chr9	20968336	20968463	0.022425216
chr9	20968464	20968591	0.0058457875
chr9	20968592	20968719	0.009085147
chr9	20968720	20968847	0.024787042
chr9	20968848	20968975	0.030666107
chr9	20968976	20969103	0.024414543
chr9	20969104	20969231	0.03392565
chr9	20969232	20969359	0.050103065
chr9	20969360	20969487	0.042177647
chr9	20969488	20969615	0.036893584
chr9	20969616	20969743	0.024313556
chr9	20969744	20969871	0.033344015
chr9	20969872	20969999	0.038228408
chr9	20970000	20970127	0.040357847
chr9	20970128	20970255	0.042337865
chr9	20970256	20970383	0.04499463
chr9	20970384	20970511	0.041119374
chr9	20970512	20970639	0.031963333
chr9	20970640	20970767	0.040048286
chr9	20970768	20970895	0.026610747
chr9	20970896	20971023	0.04185021
chr9	20971024	20971151	0.04823765
chr9	20971152	20971279	0.028523052
chr9	20971280	20971407	0.027548859
chr9	20971408	20971535	0.013012199
chr9	20971536	20971663	0.010952559
chr9	20971664	20971791	0.027900921
chr9	20971792	20971919	0.024529958
chr9	20971920	20972047	0.028078953
chr9	20972048	20972175	0.026744042
chr9	20972176	20972303	0.032897893
chr9	20972304	20972431	0.028526414
chr9	20972432	20972559	0.030646348
chr9	20972560	20972687	0.024605155
chr9	20972688	20972815	0.02624745
chr9	20972816	20972943	0.036471423
chr9	20972944	20973071	0.03045466
chr9	20973072	20973199	0.030607788
chr9	20973200	20973327	0.024692964
chr9	20973328	20973455	0.023632051
chr9	20973456	20973583	0.017197799
chr9	20973584	20973711	0.01626417
chr9	20973712	20973839	0.0166322
chr9	20973840	20973967	0.015917223
chr9	20973968	20974095	0.01469301
chr9	20974096	20974223	0.014792463
chr9	20974224	20974351	0.01594611
chr9	20974352	20974479	0.016728614
chr9	20974480	20974607	0.01908506
chr9	20974608	20974735	0.01873399
chr9	20974736	20974863	0.023761526
chr9	20974864	20974991	0.025695965
chr9	20974992	20975119	0.029154697
chr9	20975120	20975247	0.049448818
chr9	20975248	20975375	0.051393267
chr9	20975376	20975503	0.06348807
chr9	20975504	20975631	0.065719046
chr9	20975632	20975759	0.04473061
chr9	20975760	20975887	0.045242812
chr9	20975888	20976015	0.046011023
chr9	20976016	20976143	0.035543192
chr9	20976144	20976271	0.031209528
chr9	20976272	20976399	0.057395052
chr9	20976400	20976527	0.07062276
chr9	20976528	20976655	0.05651817
chr9	20976656	20976783	0.057345793
chr9	20976784	20976911	0.04721547
chr9	20976912	20977039	0.033587065
chr9	20977040	20977167	0.043865047
chr9	20977168	20977295	0.0564803
chr9	20977296	20977423	0.05957596
chr9	20977424	20977551	0.049557187
chr9	20977552	20977679	0.023922708
chr9	20977680	20977807	0.04396066
chr9	20977808	20977935	0.058588576
chr9	20977936	20978063	0.065707766
chr9	20978064	20978191	0.06353022
chr9	20978192	20978319	0.05443828
chr9	20978320	20978447	0.07086108
chr9	20978448	20978575	0.06763699
chr9	20978576	20978703	0.050049156
chr9	20978704	20978831	0.046937514
chr9	20978832	20978959	0.06454294
chr9	20978960	20979087	0.060049444
chr9	20979088	20979215	0.05107474
chr9	20979216	20979343	0.04952724
chr9	20979344	20979471	0.009552679
chr9	20979472	20979599	0.0023825087
chr9	20979600	20979727	0.030169299
chr9	20979728	20979855	0.059323497
chr9	20979856	20979983	0.06000087
chr9	20979984	20980111	0.054999772
chr9	20980112	20980239	0.022542639
chr9	20980240	20980367	0.07509632
chr9	20980368	20980495	0.043136906
chr9	20980496	20980623	0.05543822
chr9	20980624	20980751	0.09358717
chr9	20980752	20980879	0.18231598
chr9	20980880	20981007	0.20287131
chr9	20981008	20981135	0.20621072
chr9	20981136	20981263	0.3434738
chr9	20981264	20981391	0.26414046
chr9	20981392	20981519	0.15741815
chr9	20981520	20981647	0.17579153
chr9	20981648	20981775	0.15636718
chr9	20981776	20981903	0.1628615
chr9	20981904	20982031	0.12162968
chr9	20982032	20982159	0.062398076
chr9	20982160	20982287	0.044198807
chr9	20982288	20982415	0.081956305
chr9	20982416	20982543	0.06856705
chr9	20982544	20982671	0.042631615
chr9	20982672	20982799	0.07573538
chr9	20982800	20982927	0.06508696
chr9	20982928	20983055	0.077141814
chr9	20983056	20983183	0.06585447
chr9	20983184	20983311	0.044352863
chr9	20983312	20983439	0.004284967
chr9	20983440	20983567	0.003398524
chr9	20983568	20983695	0.045905072
chr9	20983696	20983823	0.06665982
chr9	20983824	20983951	0.054383762
chr9	20983952	20984079	0.06930764
chr9	20984080	20984207	0.07545289
chr9	20984208	20984335	0.07104052
chr9	20984336	20984463	0.052900616
chr9	20984464	20984591	0.056415945
chr9	20984592	20984719	0.113203295
chr9	20984720	20984847	0.05323028
chr9	20984848	20984975	0.00792311
chr9	20984976	20985103	0.015764244
chr9	20985104	20985231	0.05788571
chr9	20985232	20985359	0.055631854
chr9	20985360	20985487	0.0530198
chr9	20985488	20985615	0.061832987
chr9	20985616	20985743	0.05676065
chr9	20985744	20985871	0.04307887
chr9	20985872	20985999	0.061252188
chr9	20986000	20986127	0.08396846
chr9	20986128	20986255	0.093949035
chr9	20986256	20986383	0.054076105
chr9	20986384	20986511	0.09480888
chr9	20986512	20986639	0.07621246
chr9	20986640	20986767	0.07093969
chr9	20986768	20986895	0.055767983
chr9	20986896	20987023	0.07228836
chr9	20987024	20987151	0.06923666
chr9	20987152	20987279	0.04600133
chr9	20987280	20987407	0.011491005
chr9	20987408	20987535	0.01435369
chr9	20987536	20987663	0.06369808
chr9	20987664	20987791	0.08787693
chr9	20987792	20987919	0.07255183
chr9	20987920	20988047	0.07612979
chr9	20988048	20988175	0.077059306
chr9	20988176	20988303	0.08940338
chr9	20988304	20988431	0.08248369
chr9	20988432	20988559	0.04016241
chr9	20988560	20988687	0.061365757
chr9	20988688	20988815	0.099805675
chr9	20988816	20988943	0.10736075
chr9	20988944	20989071	0.10236999
chr9	20989072	20989199	0.16800685
chr9	20989200	20989327	0.08921958
chr9	20989328	20989455	0.06805734
chr9	20989456	20989583	0.04774024
chr9	20989584	20989711	0.02485408
chr9	20989712	20989839	0.056369428
chr9	20989840	20989967	0.0910684
chr9	20989968	20990095	0.15487425
chr9	20990096	20990223	0.23570956
chr9	20990224	20990351	0.31623086
chr9	20990352	20990479	0.15631185
chr9	20990480	20990607	0.09240398
chr9	20990608	20990735	0.07699817
chr9	20990736	20990863	0.07886122
chr9	20990864	20990991	0.107812606
chr9	20990992	20991119	0.14577733
chr9	20991120	20991247	0.11144889
chr9	20991248	20991375	0.05003183
chr9	20991376	20991503	0.05387971
chr9	20991504	20991631	0.013670473
chr9	20991632	20991759	0.010172175
chr9	20991760	20991887	0.03810233
chr9	20991888	20992015	0.055989306
chr9	20992016	20992143	0.056945577
chr9	20992144	20992271	0.06608832
chr9	20992272	20992399	0.05507497
chr9	20992400	20992527	0.061015584
chr9	20992528	20992655	0.05109562
chr9	20992656	20992783	0.015267917
chr9	20992784	20992911	0.0035311964
chr9	20992912	20993039	0.028075717
chr9	20993040	20993167	0.053794928
chr9	20993168	20993295	0.05735283
chr9	20993296	20993423	0.05459457
chr9	20993424	20993551	0.037032913
chr9	20993552	20993679	0.032445766
chr9	20993680	20993807	0.04325297
chr9	20993808	20993935	0.035871312
chr9	20993936	20994063	0.043981507
chr9	20994064	20994191	0.05637979
chr9	20994192	20994319	0.054065812
chr9	20994320	20994447	0.050600503
chr9	20994448	20994575	0.06085658
chr9	20994576	20994703	0.0715923
chr9	20994704	20994831	0.06371774
chr9	20994832	20994959	0.046809953
chr9	20994960	20995087	0.05152797
chr9	20995088	20995215	0.054172475
chr9	20995216	20995343	0.056563485
chr9	20995344	20995471	0.032254808
chr9	20995472	20995599	0.07141674
chr9	20995600	20995727	0.088105515
chr9	20995728	20995855	0.10191692
chr9	20995856	20995983	0.07268252
chr9	20995984	20996111	0.068762116
chr9	20996112	20996239	0.059812438
chr9	20996240	20996367	0.07413309
chr9	20996368	20996495	0.07332402
chr9	20996496	20996623	0.06159644
chr9	20996624	20996751	0.047303803
chr9	20996752	20996879	0.054026026
chr9	20996880	20997007	0.066843376
chr9	20997008	20997135	0.06251575
chr9	20997136	20997263	0.060793117
chr9	20997264	20997391	0.06569513
chr9	20997392	20997519	0.058895946
chr9	20997520	20997647	0.09371911
chr9	20997648	20997775	0.11881034
chr9	20997776	20997903	0.12160282
chr9	20997904	20998031	0.10721506
chr9	20998032	20998159	0.0644676
chr9	20998160	20998287	0.060437694
chr9	20998288	20998415	0.05940367
chr9	20998416	20998543	0.073417924
chr9	20998544	20998671	0.0652824
chr9	20998672	20998799	0.054302923
chr9	20998800	20998927	0.06603229
chr9	20998928	20999055	0.070745945
chr9	20999056	20999183	0.022767318
chr9	20999184	20999311	0.032515943
chr9	20999312	20999439	0.028984847
chr9	20999440	20999567	0.039453253
chr9	20999568	20999695	0.034588393
chr9	20999696	20999823	0.04915225
chr9	20999824	20999951	0.04576414
chr9	20999952	21000079	0.047267508
chr9	21000080	21000207	0.051490705
chr9	21000208	21000335	0.050037168
chr9	21000336	21000463	0.048617877
chr9	21000464	21000591	0.048606444
chr9	21000592	21000719	0.03642407
chr9	21000720	21000847	0.028202793
chr9	21000848	21000975	0.0334796
chr9	21000976	21001103	0.03229037
chr9	21001104	21001231	0.034688685
chr9	21001232	21001359	0.032173652
chr9	21001360	21001487	0.038572587
chr9	21001488	21001615	0.03761069
chr9	21001616	21001743	0.033792228
chr9	21001744	21001871	0.040560003
chr9	21001872	21001999	0.038262557
chr9	21002000	21002127	0.041137226
chr9	21002128	21002255	0.042413265
chr9	21002256	21002383	0.040692933
chr9	21002384	21002511	0.024198614
chr9	21002512	21002639	0.030379165
chr9	21002640	21002767	0.025071496
chr9	21002768	21002895	0.040598176
chr9	21002896	21003023	0.044666212
chr9	21003024	21003151	0.04126674
chr9	21003152	21003279	0.02332254
chr9	21003280	21003407	0.039965156
chr9	21003408	21003535	0.030372793
chr9	21003536	21003663	0.029123267
chr9	21003664	21003791	0.036462273
chr9	21003792	21003919	0.035050508
chr9	21003920	21004047	0.023269504
chr9	21004048	21004175	0.004363444
chr9	21004176	21004303	0.0076298947
chr9	21004304	21004431	0.04218008
chr9	21004432	21004559	0.03670804
chr9	21004560	21004687	0.027173918
chr9	21004688	21004815	0.034289643
chr9	21004816	21004943	0.052226946
chr9	21004944	21005071	0.05063521
chr9	21005072	21005199	0.043428406
chr9	21005200	21005327	0.04439211
chr9	21005328	21005455	0.06365233
chr9	21005456	21005583	0.06057283
chr9	21005584	21005711	0.052786186
chr9	21005712	21005839	0.056581903
chr9	21005840	21005967	0.051220667
chr9	21005968	21006095	0.046686728
chr9	21006096	21006223	0.037600473
chr9	21006224	21006351	0.033637755
chr9	21006352	21006479	0.040626913
chr9	21006480	21006607	0.06880968
chr9	21006608	21006735	0.06476824
chr9	21006736	21006863	0.053464543
chr9	21006864	21006991	0.057147816
chr9	21006992	21007119	0.05787704
chr9	21007120	21007247	0.060001142
chr9	21007248	21007375	0.056419913
chr9	21007376	21007503	0.051344045
chr9	21007504	21007631	0.045958504
chr9	21007632	21007759	0.047971778
chr9	21007760	21007887	0.05129322
chr9	21007888	21008015	0.055223133
chr9	21008016	21008143	0.053405695
chr9	21008144	21008271	0.046503756
chr9	21008272	21008399	0.048592273
chr9	21008400	21008527	0.048997343
chr9	21008528	21008655	0.043402277
chr9	21008656	21008783	0.03799114
chr9	21008784	21008911	0.037128408
chr9	21008912	21009039	0.045653872
chr9	21009040	21009167	0.030967658
chr9	21009168	21009295	0.03874137
chr9	21009296	21009423	0.045392502
chr9	21009424	21009551	0.040057987
chr9	21009552	21009679	0.024528349
chr9	21009680	21009807	0.040653627
chr9	21009808	21009935	0.044967957
chr9	21009936	21010063	0.038857825
chr9	21010064	21010191	0.03949759
chr9	21010192	21010319	0.047265463
chr9	21010320	21010447	0.04265637
chr9	21010448	21010575	0.04133946
chr9	21010576	21010703	0.028003737
chr9	21010704	21010831	0.012627831
chr9	21010832	21010959	0.017131537
chr9	21010960	21011087	0.038696006
chr9	21011088	21011215	0.050570007
chr9	21011216	21011343	0.045294642
chr9	21011344	21011471	0.058658548
chr9	21011472	21011599	0.053136013
chr9	21011600	21011727	0.06662631
chr9	21011728	21011855	0.04789862
chr9	21011856	21011983	0.051570263
chr9	21011984	21012111	0.051927052
chr9	21012112	21012239	0.0633469
chr9	21012240	21012367	0.059686247
chr9	21012368	21012495	0.061236426
chr9	21012496	21012623	0.050123345
chr9	21012624	21012751	0.045859948
chr9	21012752	21012879	0.017696736
chr9	21012880	21013007	0.0014250993
chr9	21013008	21013135	0.017291067
chr9	21013136	21013263	0.032259602
chr9	21013264	21013391	0.030634213
chr9	21013392	21013519	0.039411627
chr9	21013520	21013647	0.038228396
chr9	21013648	21013775	0.029845465
chr9	21013776	21013903	0.034101658
chr9	21013904	21014031	0.049757775
chr9	21014032	21014159	0.04651349
chr9	21014160	21014287	0.044077795
chr9	21014288	21014415	0.04457667
chr9	21014416	21014543	0.046231937
chr9	21014544	21014671	0.043040317
chr9	21014672	21014799	0.038654864
chr9	21014800	21014927	0.06238087
chr9	21014928	21015055	0.052977316
chr9	21015056	21015183	0.03554351
chr9	21015184	21015311	0.065724805
chr9	21015312	21015439	0.081120655
chr9	21015440	21015567	0.07464341
chr9	21015568	21015695	0.107306555
chr9	21015696	21015823	0.0776659
chr9	21015824	21015951	0.072924845
chr9	21015952	21016079	0.068555504
chr9	21016080	21016207	0.06371019
chr9	21016208	21016335	0.061293624
chr9	21016336	21016463	0.07040741
chr9	21016464	21016591	0.059372317
chr9	21016592	21016719	0.06591801
chr9	21016720	21016847	0.03373965
chr9	21016848	21016975	0.047928035
chr9	21016976	21017103	0.046403132
chr9	21017104	21017231	0.07195822
chr9	21017232	21017359	0.097014256
chr9	21017360	21017487	0.054594297
chr9	21017488	21017615	0.0592942
chr9	21017616	21017743	0.05266289
chr9	21017744	21017871	0.06232496
chr9	21017872	21017999	0.06343017
chr9	21018000	21018127	0.060065884
chr9	21018128	21018255	0.04851923
chr9	21018256	21018383	0.054954786
chr9	21018384	21018511	0.052696854
chr9	21018512	21018639	0.046293374
chr9	21018640	21018767	0.05124247
chr9	21018768	21018895	0.045491934
chr9	21018896	21019023	0.04015985
chr9	21019024	21019151	0.04289675
chr9	21019152	21019279	0.061063476
chr9	21019280	21019407	0.049442194
chr9	21019408	21019535	0.04325356
chr9	21019536	21019663	0.050860487
chr9	21019664	21019791	0.07539406
chr9	21019792	21019919	0.08861921
chr9	21019920	21020047	0.09779726
chr9	21020048	21020175	0.07528834
chr9	21020176	21020303	0.050099086
chr9	21020304	21020431	0.07550024
chr9	21020432	21020559	0.062470403
chr9	21020560	21020687	0.04980717
chr9	21020688	21020815	0.038865928
chr9	21020816	21020943	0.04571062
chr9	21020944	21021071	0.022641988
chr9	21021072	21021199	0.0037328561
chr9	21021200	21021327	0.0017973153
chr9	21021328	21021455	0.00020350511
chr9	21021456	21021583	0.00075555535
chr9	21021584	21021711	0.00046964432
chr9	21021712	21021839	2.4372994e-05
chr9	21021840	21021967	4.9025788e-05
chr9	21021968	21022095	0.00019222764
chr9	21022096	21022223	0.003810754
chr9	21022224	21022351	0.004070075
chr9	21022352	21022479	0.0027630182
chr9	21022480	21022607	0.0040129325
chr9	21022608	21022735	0.0002270895
chr9	21022736	21022863	1.3882091e-05
chr9	21022864	21022991	7.572769e-05
chr9	21022992	21023119	0.00028645818
chr9	21023120	21023247	0.0003094938
chr9	21023248	21023375	0.008820204
chr9	21023376	21023503	0.05401214
chr9	21023504	21023631	0.03805239
chr9	21023632	21023759	0.0028807367
chr9	21023760	21023887	0.016480042
chr9	21023888	21024015	0.07774395
chr9	21024016	21024143	0.08747494
chr9	21024144	21024271	0.067453936
chr9	21024272	21024399	0.07386963
chr9	21024400	21024527	0.06821181
chr9	21024528	21024655	0.060984265
chr9	21024656	21024783	0.06730552
chr9	21024784	21024911	0.06149778
chr9	21024912	21025039	0.07394152
chr9	21025040	21025167	0.07255761
chr9	21025168	21025295	0.050357446
chr9	21025296	21025423	0.045126464
chr9	21025424	21025551	0.047354106
chr9	21025552	21025679	0.060265113
chr9	21025680	21025807	0.071753606
chr9	21025808	21025935	0.06622235
chr9	21025936	21026063	0.080040686
chr9	21026064	21026191	0.0851303
chr9	21026192	21026319	0.101273924
chr9	21026320	21026447	0.09523327
chr9	21026448	21026575	0.07640041
chr9	21026576	21026703	0.09053184
chr9	21026704	21026831	0.08569288
chr9	21026832	21026959	0.08791866
chr9	21026960	21027087	0.10725846
chr9	21027088	21027215	0.103896424
chr9	21027216	21027343	0.1445213
chr9	21027344	21027471	0.205322
chr9	21027472	21027599	0.20874459
chr9	21027600	21027727	0.14874394
chr9	21027728	21027855	0.08221386
chr9	21027856	21027983	0.0144251585
chr9	21027984	21028111	0.0064364565
chr9	21028112	21028239	0.05927059
chr9	21028240	21028367	0.12898088
chr9	21028368	21028495	0.118051045
chr9	21028496	21028623	0.19717869
chr9	21028624	21028751	0.20699288
chr9	21028752	21028879	0.14653838
chr9	21028880	21029007	0.120628834
chr9	21029008	21029135	0.12075673
chr9	21029136	21029263	0.08622963
chr9	21029264	21029391	0.08348052
chr9	21029392	21029519	0.10583687
chr9	21029520	21029647	0.109941006
chr9	21029648	21029775	0.126707
chr9	21029776	21029903	0.13542466
chr9	21029904	21030031	0.15360838
chr9	21030032	21030159	0.11151621
chr9	21030160	21030287	0.02440154
chr9	21030288	21030415	0.026566548
chr9	21030416	21030543	0.09406962
chr9	21030544	21030671	0.20702744
chr9	21030672	21030799	0.2980662
chr9	21030800	21030927	0.36888644
chr9	21030928	21031055	0.2718975
chr9	21031056	21031183	0.29220396
chr9	21031184	21031311	0.29817653
chr9	21031312	21031439	0.34049764
