# Supplementary material for: MORC3 represses a tandem repeat enhancer to regulate interferon
Source: EMBO J. 2026 Jun 5;45(14):5130–63. doi: 10.1038/s44318-026-00799-9 (PMC13373173; doi:10.1038/s44318-026-00799-9)
Supplement: Supplementary file 9 — Source data Fig. 5 [file 44318_2026_799_MOESM9_ESM.zip › Figure 5/5A/5A.xlsx]

## Sheet: Sheet1
Figure 5A
	qPCR - Gaussia relative to ACTB (MRE repeats/GFP repeats)										log-transformed values - Gaussia relative to ACTB (MRE repeats/GFP repeats)										Statistics: Gaussia
	# MRE repeat units	sgCTRL				sgMORC3					# MRE repeat units	sgCTRL				sgMORC3					Test: Two-Way ANOVA + Bonferroni's multiple comparisons test
	0	1	1	1	1	1	1	1	1		0	0	0	0	0	0	0	0	0			Predicted (LS) mean diff,	95,00% CI of diff,	Adjusted P Value
	1	3.31853	2.12992	2.45053	2.74018	3.38502	2.85804	2.70897	3.75487		1	1.73054	1.0908	1.29309	1.45427	1.75917	1.51503	1.43774	1.90876		1:sgCTRL vs. 1:sgMORC3	-0.263	-1,958 to 1,432	>0,9999
	2	3.92229	3.66202	4.0562	4.26016	11.1838	7.16226	8.10802	8.55073		2	1.9717	1.87264	2.02013	2.09091	3.48333	2.84042	3.01935	3.09605		2:sgCTRL vs. 2:sgMORC3	-1.121	-2,816 to 0,5743	>0,9999
	3	4.90321	1.74898	1.82796	10.293	22.8853	14.7018	11.6682	20.6182		3	2.29373	0.806512	0.870234	3.3636	4.51635	3.87792	3.54451	4.36585		3:sgCTRL vs. 3:sgMORC3	-2.243	-3,938 to -0,5474	0.0011
	4	2.5318	0.819088	1.32445	1.5684	32.6724	16.2772	17.5137	15.5265		4	1.34016	-0.287909	0.40539	0.649289	5.03	4.02478	4.13042	3.95666		4:sgCTRL vs. 4:sgMORC3	-3.759	-5,454 to -2,063	<0,0001
	5	0.584068	0.60818	0.302648	0.806758	40.3526	25.4093	8.00975	29.4502		5	-0.775792	-0.71743	-1.72429	-0.309792	5.33459	4.66729	3.00176	4.88021		5:sgCTRL vs. 5:sgMORC3	-5.353	-7,048 to -3,658	<0,0001
	7	0.271119	0.270157	0.297111	0.217771	93.3498	40.1958	11.2801	57.5108		7	-1.883	-1.88813	-1.75093	-2.19912	6.54458	5.32897	3.49571	5.84576		7:sgCTRL vs. 7:sgMORC3	-7.234	-8,929 to -5,539	<0,0001
																					Multiple comparisons were performed (all vs all). Shown here are only test results displayed in the figure.
