# Supplementary material for: MORC3 represses a tandem repeat enhancer to regulate interferon
Source: EMBO J. 2026 Jun 5;45(14):5130–63. doi: 10.1038/s44318-026-00799-9 (PMC13373173; doi:10.1038/s44318-026-00799-9)
Supplement: Supplementary file 9 — Source data Fig. 5 [file 44318_2026_799_MOESM9_ESM.zip › Figure 5/5B/5B.xlsx]

## Sheet: Sheet1
Figure 5B
	qPCR - Gaussia relative to ACTB										log-transformed values - Gaussia relative to ACTB										Statistics: Gaussia
		sgCTRL				sgMORC3						sgCTRL				sgMORC3					Test: Two-Way ANOVA + Bonferroni's multiple comparisons test
	random non-repetitive seq	0.0064343	0.00176685	0.0009207	0.0010276	0.00435025	0.0010688	0.0020373	0.000865		random non-repetitive seq	7.28	9.14461	10.085	9.92651	7.84469	9.86979	8.93913	10.175		Bonferroni's multiple comparisons test	Predicted (LS) mean diff,	95,00% CI of diff,	Below threshold?	Summary	Adjusted P Value
	random non-repetitive seq + 35x SPI	0.00453675	0.0022364	0.0031509	0.0033152	0.0533216	0.023357	0.0203096	0.0242908		random non-repetitive seq + 35x SPI	7.78413	8.80461	8.31002	8.23669	4.22914	5.42	5.62169	5.36345		random non-repetitive:sgCTRL vs. random non-repetitive + 35 SPI:sgCTRL	0.8252	-1,208 to 2,859	No	ns	>0,9999
																					random non-repetitive + 35 SPI:sgCTRL vs. random non-repetitive + 35 SPI:sgMORC3	3.125	1,092 to 5,159	Yes	**	0.0024
																					*Multiple comparisons were performed (all vs all). Shown here are only test results displayed in the figure.
