# Supplementary material for: MORC3 represses a tandem repeat enhancer to regulate interferon
Source: EMBO J. 2026 Jun 5;45(14):5130–63. doi: 10.1038/s44318-026-00799-9 (PMC13373173; doi:10.1038/s44318-026-00799-9)
Supplement: Supplementary file 9 — Source data Fig. 5 [file 44318_2026_799_MOESM9_ESM.zip › Figure 5/5C/5C.xlsx]

## Sheet: Sheet1
Figure 5C
	Name	Total size (bp)	Spi motif number	genome	species
	IFN-MRE human	1613	30	hg38	human
	Ifn-Mre mouse	900	15	mm10	mouse
	Ifn-nonhuman	1716	33	canFam4	dog
	Ifn-nonhuman	1588	59	felCat9	cat
	Ifn-nonhuman	756	12	criGriChoV2	chinese hamster
	Ifn-nonhuman	509	13	galVar1	malayan flying lemur
	Ifn-nonhuman	1134	30	susScr11	pig
	Ifn-nonhuman	1200	25	equCab3	horse
	Ifn-nonhuman	1131	11	enhLutNer1	southern sea otter
	Ifn-nonhuman	2189	40	panTro6	chimp
	Ifn-nonhuman	4309	83	rheMac10	rhesus
	Ifn-nonhuman	503	8	tarSyr2	tarsier
	Ifn-nonhuman	870	25	bosTau9	cow
	Ifn-nonhuman	1575	35	oviAri4	sheep
