# Supplementary material for: MORC3 represses a tandem repeat enhancer to regulate interferon
Source: EMBO J. 2026 Jun 5;45(14):5130–63. doi: 10.1038/s44318-026-00799-9 (PMC13373173; doi:10.1038/s44318-026-00799-9)
Supplement: Supplementary file 9 — Source data Fig. 5 [file 44318_2026_799_MOESM9_ESM.zip › Figure 5/5D/5D.xlsx]

## Sheet: Sheet1
Figure 5D
	Number of repeat units at the IFNB1-locus in the human population	# haplotypes
	7	1
	8	13
	9	144
	10	997
	11	127
	12	615
	13	37
