# Supplementary material for: MORC3 represses a tandem repeat enhancer to regulate interferon
Source: EMBO J. 2026 Jun 5;45(14):5130–63. doi: 10.1038/s44318-026-00799-9 (PMC13373173; doi:10.1038/s44318-026-00799-9)
Supplement: Supplementary file 10 — Source data Fig. 6 [file 44318_2026_799_MOESM10_ESM.zip]

Archive with 16 entries (10 files):
- Figure 6/
- Figure 6/6D/
- Figure 6/6A/
- Figure 6/6C/
- Figure 6/6E/
- Figure 6/6F/
- Figure 6/6D/6D.xlsx
- __MACOSX/Figure 6/6D/._6D.xlsx
- Figure 6/6A/6A.xlsx
- __MACOSX/Figure 6/6A/._6A.xlsx
- Figure 6/6C/6C.ai
- __MACOSX/Figure 6/6C/._6C.ai
- Figure 6/6E/6E.xlsx
- __MACOSX/Figure 6/6E/._6E.xlsx
- Figure 6/6F/6F.xlsx
- __MACOSX/Figure 6/6F/._6F.xlsx
