# Supplementary material for: MORC3 represses a tandem repeat enhancer to regulate interferon
Source: EMBO J. 2026 Jun 5;45(14):5130–63. doi: 10.1038/s44318-026-00799-9 (PMC13373173; doi:10.1038/s44318-026-00799-9)
Supplement: Supplementary file 10 — Source data Fig. 6 [file 44318_2026_799_MOESM10_ESM.zip › Figure 6/6D/6D.xlsx]

## Sheet: Sheet1
Figure 6D
	qPCR - IFNB1 relative to ACTB																			log-transformed values: IFNB1 relative to ACTB																			Statistics: IFNB1
	DMSO			DMSO + 5Ph-IAA			dTagV1 + DMSO			dTagV1 + 5Ph-IAA			DMSO + diABZI			dTagV1 + diABZI				DMSO			DMSO + 5Ph-IAA			dTagV1 + DMSO			dTagV1 + 5Ph-IAA			DMSO + diABZI			dTagV1 + diABZI				Test: Ordinary One-Way ANOVA + Bonferroni's multiple comparisons test
	4.991e-05	0.000150387	8.97146e-05	0.0164781	0.0145408	0.011101	9.418e-05	0.000146354	0.000146632	0.0002004	0.000213737	0.00012804	0.100859	0.0723555		0.0164081	0.160429	0.10135		14.2903	12.699	13.4443	5.92331	6.10375	6.49317	13.3742	12.7383	12.7355	12.2848	12.1919	12.9311	3.30959	3.78875		5.92945	2.63999	3.30258			Predicted (LS) mean diff,	95,00% CI of diff,	Adjusted P Value
																																							DMSO vs. DMSO + 5Ph-IAA	7.304	4,676 to 9,933	<0,0001
																																							DMSO vs. dTagV1 + DMSO	0.5286	-2,100 to 3,157	>0,9999
																																							DMSO vs. dTagV1 + 5Ph-IAA	1.009	-1,620 to 3,637	>0,9999
																																							DMSO + diABZI vs. dTagV1 + diABZI	-0.4082	-3,347 to 2,530	>0,9999
																																							*Multiple comparisons were performed (all vs all). Shown here are only test results displayed in the figure.
