# Supplementary material for: MORC3 represses a tandem repeat enhancer to regulate interferon
Source: EMBO J. 2026 Jun 5;45(14):5130–63. doi: 10.1038/s44318-026-00799-9 (PMC13373173; doi:10.1038/s44318-026-00799-9)
Supplement: Supplementary file 10 — Source data Fig. 6 [file 44318_2026_799_MOESM10_ESM.zip › Figure 6/6A/6A.xlsx]

## Sheet: Sheet1
Fugure 6A
	ChIP-qPCR
		αPU.1 DMSO		αPU.1 5Ph-IAA		Isotype DMSO		Isotype 5Ph-IAA
	MRE	1.02394	1.00718	3.18845	3.94178	0.0028	0.00282	0.004085	0.008135
	NLRP3	2.50127	2.21101	1.22898	1.61784	0.00057	0.000645	0.00207	0.000685
	ZNF555	0.00781	0.008695	0.009025		0.00034	8e-05	0.00094	0.010395
	*Missing values were not detected in qPCR
