# Supplementary material for: MORC3 represses a tandem repeat enhancer to regulate interferon
Source: EMBO J. 2026 Jun 5;45(14):5130–63. doi: 10.1038/s44318-026-00799-9 (PMC13373173; doi:10.1038/s44318-026-00799-9)
Supplement: Supplementary file 10 — Source data Fig. 6 [file 44318_2026_799_MOESM10_ESM.zip › Figure 6/6E/6E.xlsx]

## Sheet: Sheet1
Figure 6E
	ChIP-qPCR
		DMSO		dTAGV1		5Ph-IAA
	MRE	0.006251	0.0037054	0.0018507	0.0006706	0.0013096	0.000417
	ZNF555	0.0003264	0.0001564	0.0003715	0.0001898	3.135e-05	0.0001203
