# Supplementary material for: MORC3 represses a tandem repeat enhancer to regulate interferon
Source: EMBO J. 2026 Jun 5;45(14):5130–63. doi: 10.1038/s44318-026-00799-9 (PMC13373173; doi:10.1038/s44318-026-00799-9)
Supplement: Supplementary file 10 — Source data Fig. 6 [file 44318_2026_799_MOESM10_ESM.zip › Figure 6/6F/6F.xlsx]

## Sheet: source_data_df_boxplot_summary
MORC3	atac_log2FC	morc3_chip_log2FC	pu1_chip_log2FC
lost upon PU.1 depletion	1.91692	-2.28046	0.495837
lost upon PU.1 depletion	0.294566	-3.21188	0.678831
lost upon PU.1 depletion	2.88221	-1.92521	0.937533
lost upon PU.1 depletion	2.20362	-2.00755	0.647239
lost upon PU.1 depletion	4.36826	-3.16195	1.82237
lost upon PU.1 depletion	1.61085	-2.78705	0.105733
Ctrl regions	0.72227	-1.11682	0.19796
Ctrl regions	0.955147	-0.0924314	-0.242599
Ctrl regions	0.965002	-1.7347	0.175735
Ctrl regions	0.489337	-0.895075	0.103127
Ctrl regions	0.345437	-0.220094	-0.113705
Ctrl regions	0.236647	-0.628812	0.246784
Ctrl regions	0.856106	0.162581	-0.200654
Ctrl regions	0.68374	-0.0640359	0.0126395
Ctrl regions	0.889811	0.0397451	-0.0130437
Ctrl regions	0.708483	-0.312747	0.00800123
Ctrl regions	0.568135	-0.362574	-0.0727033
Ctrl regions	0.734198	-1.34078	-0.0386001
Ctrl regions	0.594694	0.0941313	-0.123708
Ctrl regions	0.288338	-0.406738	-0.117364
Ctrl regions	0.128739	-0.794682	0.0402865
Ctrl regions	0.75613	-0.904845	-0.0145974
Ctrl regions	0.444704	-0.485933	-0.0197769
Ctrl regions	0.345474	-0.039859	0.195418
Ctrl regions	0.423892	-0.510882	-0.0125329
Ctrl regions	0.0170628	-0.174105	0.0741039
Ctrl regions	0.313706	-0.507573	0.0515248
Ctrl regions	0.496101	0.248745	-0.00160046
Ctrl regions	0.552833	-1.08375	0.152942
Ctrl regions	0.466242	-0.425938	0.091512
Ctrl regions	0.666864	-0.293292	-0.102183
Ctrl regions	-0.350762	-0.600963	-0.00931163
Ctrl regions	0.375622	-0.844665	0.246988
Ctrl regions	0.560685	-0.267477	-0.0218868
Ctrl regions	0.399728	-0.121236	0.171048
Ctrl regions	-0.0678875	-0.592703	0.10412
Ctrl regions	0.29662	-0.10754	0.228681
Ctrl regions	0.453319	-0.519667	-0.0216574
Ctrl regions	-0.400329	0.307142	0.152797
Ctrl regions	0.462787	-0.363761	-0.269201
Ctrl regions	0.897791	-0.527191	-0.126381
Ctrl regions	-0.167482	-0.447422	0.0300245
Ctrl regions	0.0275936	-1.15814	-0.0882665
Ctrl regions	0.662689	-0.989448	-0.191703
Ctrl regions	2.04164	0.773215	-0.200738
Ctrl regions	0.681669	0.0244533	0.125466
Ctrl regions	0.785127	-0.24314	-0.0399889
Ctrl regions	0.790238	-0.20134	0.21883
Ctrl regions	0.714866	0.474684	-0.146672
Ctrl regions	0.447836	0.154387	0.0610186
Ctrl regions	0.187365	-1.06024	-0.34146
Ctrl regions	-0.579208	-0.672413	0.214098
Ctrl regions	-0.338219	-1.6793	0.0468299
Ctrl regions	0.716241	0.25296	0.15942
Ctrl regions	0.687449	-0.779408	0.0875808
Ctrl regions	0.934199	0.0295675	-0.0177346
Ctrl regions	0.619765	-0.0265264	-0.0339028
Ctrl regions	0.724494	0.291324	-0.111077
Ctrl regions	0.862436	-0.0738387	-0.177173
Ctrl regions	0.596302	-1.03156	-0.0255323
Ctrl regions	2.25484	-0.235901	-0.0356652
Ctrl regions	0.333465	-0.254696	-0.0862483
Ctrl regions	0.449566	-0.0104435	-0.0834876
Ctrl regions	-0.0854357	-0.216658	0.193151
Ctrl regions	0.751764	-0.326059	-0.0687687
Ctrl regions	1.06594	0.466715	-0.138511
Ctrl regions	0.188463	-0.652929	0.229062
Ctrl regions	0.706331	-0.21632	0.233648
Ctrl regions	-0.15015	-0.0284621	0.234278
Ctrl regions	0.107345	-0.081029	-0.151264
Ctrl regions	0.381321	0.0950648	-0.271964
Ctrl regions	0.457456	0.0842696	-0.100386
Ctrl regions	0.602285	-1.06059	-0.455574
Ctrl regions	0.472169	0.563219	0.0199164
Ctrl regions	0.017716	-0.424098	0.0249347
Ctrl regions	0.0948107	0.0540822	0.154681
Ctrl regions	0.243954	-0.490271	-0.0385462
Ctrl regions	0.534439	-0.536462	0.154551
Ctrl regions	0.174088	-0.312964	0.055116
Ctrl regions	1.05777	-0.509543	-0.0029977
Ctrl regions	0.604277	-0.200136	-0.00901708
Ctrl regions	0.651909	-0.602396	0.372813
Ctrl regions	0.497854	-0.190424	-0.0153706
Ctrl regions	0.869314	0.0970345	-0.0768941
Ctrl regions	0.386472	-0.107591	-0.180653
Ctrl regions	0.831162	-0.542275	0.215875
Ctrl regions	0.44875	-0.585745	-0.157332
Ctrl regions	0.704048	-0.410142	0.0817995
Ctrl regions	0.70807	-0.371271	-0.159968
Ctrl regions	-0.0337145	-0.397176	0.244964
Ctrl regions	-0.341307	0.17609	-0.0284809
Ctrl regions	0.551215	-0.796939	0.205662
Ctrl regions	0.413223	-0.58829	-0.24819
Ctrl regions	0.289432	-0.689429	0.223611
Ctrl regions	0.296471	0.271834	0.156813
Ctrl regions	0.179868	-0.495729	0.0618343
Ctrl regions	0.326074	0.28115	-0.0152889
Ctrl regions	1.20219	0.456824	0.0669443
Ctrl regions	-0.0677847	-0.536759	NA
Ctrl regions	0.863283	-0.561234	0.0321399
Ctrl regions	0.966905	-0.93222	0.0769435
Ctrl regions	0.869632	-0.241069	0.0871871
Ctrl regions	1.17575	0.659238	0.373624
Ctrl regions	0.498035	0.00548896	0.239853
Ctrl regions	0.909057	-0.385504	-0.00569437
Ctrl regions	0.781808	-0.554855	-0.0442388
Ctrl regions	0.846887	-0.209576	0.0194154
Ctrl regions	0.823668	0.027532	0.122895
Ctrl regions	0.647202	-0.906487	0.34825
Ctrl regions	-0.120397	0.49694	0.181735
Ctrl regions	0.0715345	-0.80309	0.249204
Ctrl regions	0.401364	-0.601727	-0.0475463
Ctrl regions	0.704299	-0.889047	-0.00328489
Ctrl regions	0.807627	-0.776685	-0.146031
Ctrl regions	1.11603	-0.341221	-0.253061
Ctrl regions	0.176647	-2.07518	0.392833
Ctrl regions	0.486175	0.0415787	-0.0858202
Ctrl regions	0.658813	-0.479164	0.0654776
Ctrl regions	0.345922	-0.195683	0.0106878
Ctrl regions	0.122757	-0.484426	-0.0111848
Ctrl regions	0.586193	-0.18271	-0.375641
Ctrl regions	0.437545	-0.482547	0.181587
Ctrl regions	0.660693	-0.276355	0.0452068
Ctrl regions	0.525096	-1.24011	-0.133133
Ctrl regions	0.0829713	-0.753333	-0.0685684
Ctrl regions	0.252063	-1.30899	0.1841
Ctrl regions	0.508732	0.450462	-0.048746
Ctrl regions	0.620881	0.134391	0.0373332
Ctrl regions	0.361999	0.791013	-0.197568
Ctrl regions	0.812134	-0.957276	0.0939165
Ctrl regions	0.537866	-0.281738	-0.0896311
Ctrl regions	0.503031	0.251273	0.00299553
Ctrl regions	1.07293	-0.352404	-0.0152027
Ctrl regions	0.841439	-0.0607278	-0.308332
Ctrl regions	0.281863	-0.379547	-0.130575
Ctrl regions	-0.280321	-0.254866	-0.0460934
Ctrl regions	-0.0488024	0.385635	-0.0717247
Ctrl regions	1.18608	-0.196443	-0.0108263
Ctrl regions	0.911864	-0.0436227	0.100872
Ctrl regions	0.713309	1.06805	-0.129284
Ctrl regions	0.88329	-0.440031	0.0169093
Ctrl regions	0.556567	-0.481852	-0.00620957
Ctrl regions	0.465822	-0.775708	-0.074628
Ctrl regions	0.349378	0.0670691	-0.0597488
Ctrl regions	0.629443	-0.214111	-0.667598
Ctrl regions	0.792889	-0.25439	0.105001
Ctrl regions	1.13845	0.504936	-0.154102
Ctrl regions	0.770825	0.244342	0.138994
Ctrl regions	0.390969	-0.235047	0.127498
Ctrl regions	0.732637	-0.295093	-0.125697
Ctrl regions	0.854485	-0.144955	-0.176569
Ctrl regions	1.15908	-1.04225	0.931821
Ctrl regions	0.633291	0.144645	0.0951528
Ctrl regions	0.566617	-0.300347	0.0793557
Ctrl regions	1.07309	-0.108345	-0.269683
Ctrl regions	0.692688	-0.217189	-0.69656
Ctrl regions	0.20734	-0.938556	-0.292286
Ctrl regions	0.845899	-0.941012	0.093038
Ctrl regions	0.454119	-0.830568	0.214768
Ctrl regions	0.61348	-0.354277	0.115989
Ctrl regions	0.788584	-0.395086	-0.0331718
Ctrl regions	0.984232	-0.296753	0.0750288
Ctrl regions	1.32271	-0.639444	0.345711
Ctrl regions	1.26281	-0.693626	-0.387616
Ctrl regions	0.90143	0.10677	-0.719232
Ctrl regions	0.817873	-0.367651	-0.192495
Ctrl regions	0.896247	-0.269803	-0.37388
Ctrl regions	0.557798	-0.454938	0.0559781
Ctrl regions	0.511501	-0.8353	-0.106423
Ctrl regions	1.33304	-0.0398934	0.0180301
Ctrl regions	0.354514	-0.220053	0.0708902
Ctrl regions	0.802203	0.0214459	0.180215
Ctrl regions	0.510697	0.253389	-0.00811707
Ctrl regions	0.349903	-0.521933	0.189614
Ctrl regions	1.40018	0.181617	NA
Ctrl regions	0.475749	NA	NA
Ctrl regions	0.110673	-0.751825	0.00968602
Ctrl regions	-0.111386	NA	NA
Ctrl regions	0.220412	-0.660238	0.0219419
Ctrl regions	0.734481	-0.976464	-0.134286
Ctrl regions	0.625643	-0.640746	-0.147561
Ctrl regions	0.221472	-0.402655	0.143609
Ctrl regions	-0.0295931	-0.479221	0.0859388
Ctrl regions	0.322573	0.016529	0.0170732
Ctrl regions	0.565821	-0.688449	-0.013509
Ctrl regions	0.750823	0.261729	0.0444126
Ctrl regions	1.07747	0.0743834	0.193473
Ctrl regions	0.344105	-0.26151	0.00315971
Ctrl regions	0.697438	-1.52317	0.152314
Ctrl regions	0.200119	0.453849	0.0417063
Ctrl regions	0.378245	0.281002	0.0117908
Ctrl regions	0.0659859	0.0478238	0.301972
Ctrl regions	0.542767	-1.0226	0.299866
Ctrl regions	0.683652	-0.492613	0.00529865
Ctrl regions	0.0653873	0.206986	0.214745
Ctrl regions	0.591927	0.203019	0.129715
Ctrl regions	0.989239	0.192451	-0.110015
Ctrl regions	0.974873	-0.237389	0.266163
Ctrl regions	0.921035	-0.50699	-0.0621189
Ctrl regions	1.02794	-0.668248	0.198486
Ctrl regions	-0.475677	0.733515	-0.065363
Ctrl regions	1.29115	-0.0922523	-0.0932191
Ctrl regions	0.916996	-0.467192	0.182368
Ctrl regions	0.718164	-0.433394	-0.0660828
Ctrl regions	0.914079	-0.633159	0.042621
Ctrl regions	0.501138	0.717665	0.0673938
Ctrl regions	0.673348	-0.23577	0.214104
Ctrl regions	1.12777	-0.00698619	-0.21052
Ctrl regions	0.15387	-0.156318	0.139293
Ctrl regions	-0.326243	-0.332065	0.245387
Ctrl regions	0.549225	-0.79809	-0.172781
Ctrl regions	0.616735	-0.410512	-0.38417
Ctrl regions	0.756238	-0.0665667	0.0196691
Ctrl regions	0.541667	-0.630838	0.0559422
Ctrl regions	-0.444235	0.602062	0.0646554
Ctrl regions	0.15362	0.236555	0.106686
Ctrl regions	0.470383	0.0533825	-0.258108
Ctrl regions	0.301101	-0.714418	-0.242401
Ctrl regions	0.510233	0.0321614	0.10029
Ctrl regions	0.508715	-0.551709	-0.108914
Ctrl regions	0.478616	-0.420202	0.266145
Ctrl regions	0.563667	-0.228224	0.264642
Ctrl regions	0.886253	0.50637	-0.18722
Ctrl regions	0.218909	0.0264107	0.0165488
Ctrl regions	0.501864	0.255597	-0.0597605
Ctrl regions	0.417546	0.00542995	0.0769841
Ctrl regions	0.362617	0.0970093	0.110445
Ctrl regions	0.0135171	-0.65867	-0.0272519
Ctrl regions	-0.0645551	0.21052	-0.0988617
Ctrl regions	0.167397	0.138412	-0.0312293
Ctrl regions	-0.0262677	-0.143795	0.0713131
Ctrl regions	0.371877	-0.790897	0.116838
Ctrl regions	0.107659	-0.344095	0.481844
Ctrl regions	-0.340215	0.0366751	-0.0645295
Ctrl regions	0.865677	-0.547654	-0.00597285
Ctrl regions	0.166062	0.0927604	-0.0186252
Ctrl regions	0.364451	-0.54957	0.0350659
Ctrl regions	0.369865	0.0886851	-0.0905052
Ctrl regions	0.958551	NA	NA
Ctrl regions	-0.347461	-0.544847	-0.043492
Ctrl regions	0.582436	0.19083	-0.0620562
Ctrl regions	0.819602	0.421526	-0.153371
Ctrl regions	0.392171	0.534992	0.0860661
Ctrl regions	0.452313	-0.191597	-0.00614207
Ctrl regions	0.884909	-0.515305	0.360682
Ctrl regions	0.392698	-0.295087	-0.0316103
Ctrl regions	0.937132	-1.12996	0.0618909
Ctrl regions	0.752508	-1.06964	-0.0916225
Ctrl regions	0.751269	0.140601	-0.121404
Ctrl regions	0.442274	-0.0778125	0.061538
Ctrl regions	-0.00951193	-0.331206	0.158211
Ctrl regions	-0.0130198	0.182321	0.339583
Ctrl regions	0.466918	0.224281	0.155829
Ctrl regions	0.595613	-0.377234	-0.153253
Ctrl regions	0.314435	-0.334116	0.107833
Ctrl regions	0.202157	0.0161502	0.0713167
Ctrl regions	0.0406802	0.142991	-0.223044
Ctrl regions	0.353768	-0.42294	0.134201
Ctrl regions	0.779953	-0.0603231	-0.176166
Ctrl regions	0.239995	-0.855722	0.147486
Ctrl regions	0.995274	-0.00930384	0.240204
Ctrl regions	0.537369	0.0591397	-0.282927
Ctrl regions	0.675665	0.150517	0.134914
Ctrl regions	0.821229	-0.0327517	0.0224064
Ctrl regions	0.476438	0.456873	-0.0738815
Ctrl regions	0.579941	-0.0642491	0.126047
Ctrl regions	0.895862	-0.071821	-0.00445684
Ctrl regions	0.234865	-0.51513	0.0931435
Ctrl regions	0.307896	0.519132	-0.0562451
Ctrl regions	0.696096	0.00545183	0.1402
Ctrl regions	0.219795	NA	NA
Ctrl regions	0.206953	-0.113188	-0.0147843
Ctrl regions	0.637222	-0.268339	-0.155965
Ctrl regions	0.705567	0.279046	0.046457
Ctrl regions	0.0555161	-0.562068	0.047531
Ctrl regions	0.147657	-0.228584	-0.0452649
Ctrl regions	-0.119738	-0.472393	0.118737
Ctrl regions	0.21622	0.00769181	-0.046343
Ctrl regions	0.432489	0.042404	0.0804581
Ctrl regions	0.213852	-0.0684648	0.279663
Ctrl regions	0.558338	-0.0181169	-0.0379187
Ctrl regions	-0.0987211	-0.618517	-0.0545223
Ctrl regions	0.545479	-0.322893	0.213261
Ctrl regions	0.467633	-0.0568112	0.0500103
Ctrl regions	0.319898	-0.424902	0.280863
Ctrl regions	1.93683	0.41394	0.397758
Ctrl regions	0.318446	-0.370234	-0.0477728
Ctrl regions	0.44472	-1.99953	0.241895
Ctrl regions	0.662334	-0.682885	-0.0164743
Ctrl regions	0.694672	-0.181497	-0.0533901
Ctrl regions	0.535072	-0.607065	-0.0887247
Ctrl regions	0.426818	-0.718739	-0.0441664
Ctrl regions	0.608153	0.150226	0.0671885
Ctrl regions	0.749272	-0.296351	0.104156
Ctrl regions	0.900656	-0.313072	-0.454049
Ctrl regions	0.979839	-0.0605161	-0.0717686
Ctrl regions	0.850209	-0.59608	-0.0838326
Ctrl regions	0.497088	-0.729811	-0.157779
Ctrl regions	1.12688	-0.389683	0.119707
Ctrl regions	0.834386	-0.20133	-0.162263
Ctrl regions	0.448402	-0.367958	-0.0219757
Ctrl regions	0.130052	-0.500629	-0.0509129
Ctrl regions	0.104765	-0.160948	-0.157036
Ctrl regions	0.464571	-0.00887124	0.102878
Ctrl regions	0.160455	-0.83451	0.409338
Ctrl regions	0.897866	-0.964819	0.291566
Ctrl regions	0.60526	-0.0203709	-0.107678
Ctrl regions	1.06489	0.137163	-0.181123
Ctrl regions	-0.0169304	0.157869	-0.11527
Ctrl regions	0.655672	0.25595	-0.00633833
Ctrl regions	1.02754	-0.240135	0.0362934
Ctrl regions	0.627189	0.179164	-0.0942455
Ctrl regions	0.935276	-0.000811631	-0.0991089
Ctrl regions	1.07404	-0.722459	-0.142113
Ctrl regions	-0.012708	-0.176547	0.482881
Ctrl regions	0.804259	-0.198362	0.0197591
Ctrl regions	0.429688	0.0752164	0.175025
Ctrl regions	NA	-0.304471	0.113922
Ctrl regions	NA	-0.0211447	NA
Ctrl regions	NA	-0.103182	0.172748
Ctrl regions	NA	-0.377057	0.108143
Ctrl regions	NA	0.205389	-0.195437
Ctrl regions	NA	0.681817	-0.332052
Ctrl regions	NA	-0.942003	0.0488153
Ctrl regions	NA	-0.870776	NA
Ctrl regions	NA	-0.703396	NA
Ctrl regions	1.04588	0.24238	-0.0252475
Ctrl regions	0.975197	0.125288	0.0606697
Ctrl regions	0.766032	-0.018176	0.0901972
Ctrl regions	-0.394245	-1.13904	0.0366853
Ctrl regions	0.376837	0.0695428	-0.193423
Ctrl regions	0.881843	-0.0592039	0.201543
Ctrl regions	1.30402	0.446862	0.546372
Ctrl regions	0.968858	-0.797867	-0.019378
Ctrl regions	0.289705	-0.186251	0.0495863
Ctrl regions	0.721369	-0.479052	0.143604
Ctrl regions	0.989907	-0.966554	-0.0990038
Ctrl regions	0.678615	-0.213651	0.12803
Ctrl regions	0.695428	-0.614305	-0.336142
Ctrl regions	0.866327	-0.245012	0.00422872
Ctrl regions	0.416581	-0.016647	-0.0884721
Ctrl regions	0.472579	-0.60529	0.17698
Ctrl regions	0.0659969	0.109566	-0.148939
Ctrl regions	0.74562	NA	NA
Ctrl regions	0.84519	0.109736	-0.275325
Ctrl regions	0.632994	-0.315948	-0.202895
Ctrl regions	2.41973	-0.617578	0.121059
Ctrl regions	0.732537	-0.149935	0.0513802
Ctrl regions	0.555328	-0.141117	0.107711
Ctrl regions	0.349201	NA	NA
Ctrl regions	0.931243	-0.107394	-0.0972934
Ctrl regions	NA	0.378151	NA

## Sheet: stats_atac
MORC3:	n	min	q1	median	q3	max	iqr	whisker_low	whisker_high
lost upon PU.1 depletion	6	0.294566	1.68737	2.06027	2.71256	4.36826	1.02519	0.294566	4.36826
Ctrl region	336	-0.579208	0.314253	0.55022	0.790901	2.41973	0.476648	-0.400329	1.40018

## Sheet: stats_morc3
MORC3:	n	min	q1	median	q3	max	iqr	whisker_low	whisker_high
lost upon PU.1 depletion	6	-3.21188	-3.06822	-2.53375	-2.07578	-1.92521	0.992446	-3.21188	-1.92521
Ctrl region	340	-2.07518	-0.548133	-0.240602	0.0374426	1.06805	0.585576	-1.34078	0.791013

## Sheet: stats_pu1
MORC3:	n	min	q1	median	q3	max	iqr	whisker_low	whisker_high
lost upon PU.1 depletion	6	0.105733	0.533688	0.663035	0.872857	1.82237	0.33917	0.105733	0.937533
Ctrl region	334	-0.719232	-0.0894045	0.00884363	0.119464	0.931821	0.208869	-0.387616	0.409338
