# Supplementary material for: MORC3 represses a tandem repeat enhancer to regulate interferon
Source: EMBO J. 2026 Jun 5;45(14):5130–63. doi: 10.1038/s44318-026-00799-9 (PMC13373173; doi:10.1038/s44318-026-00799-9)
Supplement: Supplementary file 11 — Source data Fig. 7 [file 44318_2026_799_MOESM11_ESM.zip]

Archive with 13 entries (8 files):
- Figure 7/
- Figure 7/7A/
- Figure 7/7B/
- Figure 7/7C/
- Figure 7/7D/
- Figure 7/7A/7A.xlsx
- __MACOSX/Figure 7/7A/._7A.xlsx
- Figure 7/7B/7B.xlsx
- __MACOSX/Figure 7/7B/._7B.xlsx
- Figure 7/7C/7C.xlsx
- __MACOSX/Figure 7/7C/._7C.xlsx
- Figure 7/7D/7D.xlsx
- __MACOSX/Figure 7/7D/._7D.xlsx
