# Supplementary material for: MORC3 represses a tandem repeat enhancer to regulate interferon
Source: EMBO J. 2026 Jun 5;45(14):5130–63. doi: 10.1038/s44318-026-00799-9 (PMC13373173; doi:10.1038/s44318-026-00799-9)
Supplement: Supplementary file 11 — Source data Fig. 7 [file 44318_2026_799_MOESM11_ESM.zip › Figure 7/7A/7A.xlsx]

## Sheet: Sheet1
Figure 7A
	qPCR: Ifnb1 relative to Rps17							log-transformed values: Ifnb1 relative to Rps17							Statistics: IFNB1
	sgCTRL			sgMORC3				sgCTRL			sgMORC3				Test:Paired t test
	0.000119	0.000113	8.2e-05	0.016581	0.010345	0.02435		13.0368	13.1114	13.574	5.91433	6.59492	5.35993			sgCTRL vs sgMORC3
															P value	0.0046
	qPCR: Hacd4 relative to Rps17							log-transformed values: Hacd4 relative to Rps17							Statistics: Hacd4
	sgCTRL			sgMORC3				sgCTRL			sgMORC3				Test:Paired t test
	0.0192916	0.0211981	0.0211522	0.0583496	0.0503179	0.0550048		5.69588	5.55992	5.56305	4.09913	4.31278	4.1843			sgCTRL vs sgMORC3
															P value	0.0052
