# Supplementary material for: MORC3 represses a tandem repeat enhancer to regulate interferon
Source: EMBO J. 2026 Jun 5;45(14):5130–63. doi: 10.1038/s44318-026-00799-9 (PMC13373173; doi:10.1038/s44318-026-00799-9)
Supplement: Supplementary file 11 — Source data Fig. 7 [file 44318_2026_799_MOESM11_ESM.zip › Figure 7/7B/7B.xlsx]

## Sheet: Sheet1
Figure 7B
	ChIP-qPCR																						Statistics
		sgCTRL_Isotype					sgMORC3_Isotype					sgCTRL_αPU.1					sgMORC3_αPU.1						Test: Two-Way ANOVA + Bonferroni's multiple comparisons test
	MRE	0.0396353	0.186421	0.103043	0.03	0.028	0.168512	0.11299	0.157275	0.017	0.058	0.347697	0.18263	0.188697	0.126	0.2	0.545142	0.381902	0.511453	0.209	0.411		MRE	Predicted (LS) mean diff,	95,00% CI of diff,	Adjusted P Value
	neg.CTRL	0.00376	0.003351	0.004689	0.028	0.082	0.007827	0.0026456	0.0185728	0.035	0.04	0.0136388	0.0087318	0.0059328	0.037	0.044	0.0449522	0.0462016	0.0373139	0.011	0.058		gCTRL_Isotype vs. gCTRL_αPU.1	-0.1316	-0,4313 to 0,1681	>0,9999
	NLRP3	0.0060614	0.0030202	0.0086431	0.008	0.005	0.0007498		0.0168496	0.007	0.005	2.48533	2.24283	2.31889	1.292	1.867	1.67691	1.11639	2.39717	1.202	1.924		gCTRL_Isotype vs. gMORC3_αPU.1	-0.3343	-0,6340 to -0,03459	0.0212
	SPI1	0.0159407	0.0204585	0.0305826	0.009	0.001	0.0542712	0.0176195	0.0063241	0.004	0.019	0.312076	0.390634	0.286162	0.187	0.261	0.226615	0.173299	0.308877	0.171	0.281
																							Multiple comparisons were performed. Shown here are only test results displayed in the figure.
	*Missing values were not detected in qPCR
