# Supplementary material for: MORC3 represses a tandem repeat enhancer to regulate interferon
Source: EMBO J. 2026 Jun 5;45(14):5130–63. doi: 10.1038/s44318-026-00799-9 (PMC13373173; doi:10.1038/s44318-026-00799-9)
Supplement: Supplementary file 11 — Source data Fig. 7 [file 44318_2026_799_MOESM11_ESM.zip › Figure 7/7C/7C.xlsx]

## Sheet: Sheet1
Figure 7C
	qPCR: Ifnb1 relative to Rps17
	sgCTRL			sgMORC3			sgSPI1			sgSPI1+sgMORC3			sgCTRL+diABZI			sgSPI1+diABZI
	0.000374	0.000329	0.000343	0.009008	0.00722	0.01287	0.000288	0.000243	0.000364	0.000548	0.000631	0.000377	0.006758	0.006019	0.004505	0.004448	0.005627	0.004115
	log trasformed values: Ifnb1 relative to Rps17																			Statistics
	sgCTRL			sgMORC3			sgSPI1			sgSPI1+sgMORC3			sgCTRL+diABZI			sgSPI1+diABZI				Test: One-Way ANOVA + Bonferroni's multiple comparisons test
	11.3847	11.5696	11.5095	6.79458	7.11379	6.27984	11.7616	12.0068	11.4238	10.8335	10.6301	11.3731	7.20919	7.37626	7.79426	7.81263	7.47342	7.92489			Mean Diff,	95,00% CI of diff,	Adjusted P Value
																				sgCTRL vs. sgMORC3	4.759	3,844 to 5,673	<0,0001
																				sgCTRL vs. sgSPI1	-0.2428	-1,157 to 0,6716	>0,9999
																				sgCTRL vs. sgSPI1+sgMORC3	0.5423	-0,3720 to 1,457	0.7698
																				sgCTRL+diABZI vs. sgSPI1+diABZI	-0.2771	-1,191 to 0,6373	>0,9999
																				*Multiple comparisons were performed (all vs all). Shown here are only test results displayed in the figure.
