# Supplementary material for: MORC3 represses a tandem repeat enhancer to regulate interferon
Source: EMBO J. 2026 Jun 5;45(14):5130–63. doi: 10.1038/s44318-026-00799-9 (PMC13373173; doi:10.1038/s44318-026-00799-9)
Supplement: Supplementary file 11 — Source data Fig. 7 [file 44318_2026_799_MOESM11_ESM.zip › Figure 7/7D/7D.xlsx]

## Sheet: Sheet1
Figure 7D
	qPCR: Hacd4 relative to Rsp17
	sgCTRL			sgMORC3			sgSPI1			sgSPI1+sgMORC3
	0.0180659	0.0180106	0.0186887	0.0657496	0.0583832	0.0610199	0.0165195	0.0169801	0.0204042	0.0199322	0.0204438	0.0148728
	log-transformed values: Hacd4 relative to Rsp17													Statistics
	sgCTRL			sgMORC3			sgSPI1			sgSPI1+sgMORC3				Test: One-Way ANOVA + Bonferroni's multiple comparisons test
	5.79059	5.79501	5.74169	3.92687	4.0983	4.03458	5.91969	5.88001	5.61499	5.64876	5.61219	6.07118			Mean Diff,	95,00% CI of diff,	Adjusted P Value
														sgCTRL vs. sgMORC3	1.756	1,299 to 2,213	<0,0001
														sgCTRL vs. sgSPI1	-0.02913	-0,4861 to 0,4278	>0,9999
														sgCTRL vs. sgSPI1+sgMORC3	-0.001614	-0,4586 to 0,4553	>0,9999
														*Multiple comparisons were performed (all vs all). Shown here are only test results displayed in the figure.
