# Supplementary material for: MORC3 represses a tandem repeat enhancer to regulate interferon
Source: EMBO J. 2026 Jun 5;45(14):5130–63. doi: 10.1038/s44318-026-00799-9 (PMC13373173; doi:10.1038/s44318-026-00799-9)
Supplement: Supplementary file 12 — EV Figure Source Data [file 44318_2026_799_MOESM12_ESM.zip]

Archive with 11 entries (10 files):
- Source data_zip/Expanded View Figure 1.zip
- Source data_zip/Expanded View Figure 10.zip
- Source data_zip/Expanded View Figure 2.zip
- Source data_zip/Expanded View Figure 3.zip
- Source data_zip/Expanded View Figure 4.zip
- Source data_zip/Expanded View Figure 5.zip
- Source data_zip/Expanded View Figure 6.zip
- Source data_zip/Expanded View Figure 7.zip
- Source data_zip/Expanded View Figure 8.zip
- Source data_zip/Expanded View Figure 9.zip
- Source data_zip/
